# Supplementary material for: Redetermination of Ce[B5O8(OH)(H2O)]NO3·2H2O
Source: Acta Crystallogr Sect E Struct Rep Online. 2012 Apr 21;68(Pt 5):i33–4. doi: 10.1107/S1600536812016169 (PMC3344287; doi:10.1107/S1600536812016169)
Supplement: Supplementary file 1 [file e-68-00i33-sup1.cif]

##############################################################################
#                                                                            #
# This CIF contains the data in a paper accepted for publication in          #
# Acta Crystallographica Section E. It conforms to the requirements of       #
# Notes for Authors for Acta Crystallographica Section E, and has been       #
# peer reviewed under the auspices of the IUCr Commission on Journals.       #
#                                                                            #
# Full details of the Crystallographic Information File format               #
# are given in the paper "The Crystallographic Information File (CIF):       #
# a New Standard Archive File for Crystallography" by S. R. Hall, F. H.      #
# Allen and I. D. Brown [Acta Cryst. (1991), A47, 655-685].                  #
#                                                                            #
# The current version of the core CIF dictionary is obtainable from          #
# ftp://ftp.iucr.org/pub/cif_core.dic.                                       #
#                                                                            #
# Software is freely available for graphical display of the structure(s)     #
# in this CIF. For information consult the CIF software page                 #
# http://www.iucr.org/resources/cif/software.                                #
#                                                                            #
# This file may be used for bona fide research purposes within the           #
# scientific community so long as proper attribution is given to the journal # 
# article from which it was obtained.                                        #
#                                                                            #
##############################################################################
data_I
_audit_creation_method     SHELXL-97
_chemical_name_systematic
;
cerium aquahydroxidooctaoxidopentaborate nitrate dihydrate
;
_chemical_name_common     ?
_chemical_formula_moiety     'B5 Ce H3 N O13, 2(H2 O)'
_chemical_formula_sum     'B5 Ce H7 N O15'
_chemical_formula_iupac     'Ce [B5 O8 (O H) (H2 O)] N O3 , 2H2 O'
_chemical_formula_weight     455.24
_chemical_melting_point     ?
_symmetry_cell_setting     monoclinic
_symmetry_space_group_name_H-M     'P 21/n '
_symmetry_space_group_name_Hall     '-P 2yn '
loop_
    _symmetry_equiv_pos_as_xyz
    'x, y, z'
    '-x+1/2, y+1/2, -z+1/2'
    '-x, -y, -z'
    'x-1/2, -y-1/2, z-1/2'
_cell_length_a     6.4438(12)
_cell_length_b     15.572(3)
_cell_length_c     10.745(2)
_cell_angle_alpha     90.00
_cell_angle_beta     90.395(3)
_cell_angle_gamma     90.00
_cell_volume     1078.2(3)
_cell_formula_units_Z     4
_cell_measurement_reflns_used     6327
_cell_measurement_theta_min     2.30
_cell_measurement_theta_max     28.16
_cell_measurement_temperature     173(2)
_exptl_crystal_description     'prism'
_exptl_crystal_colour     'colorless'
_exptl_crystal_size_max     0.30
_exptl_crystal_size_mid     0.12
_exptl_crystal_size_min     0.04
_exptl_crystal_density_diffrn     2.805
_exptl_crystal_density_meas     ?
_exptl_crystal_density_method     'not measured'
_exptl_crystal_F_000     868
_exptl_absorpt_coefficient_mu     4.320
_exptl_absorpt_correction_type     multi-scan
_exptl_absorpt_process_details     '(<i>SADABS</i>; Bruker, 2001)'
_exptl_absorpt_correction_T_min     0.3573
_exptl_absorpt_correction_T_max     0.8462
_exptl_special_details     ?
_diffrn_ambient_temperature     173(2)
_diffrn_radiation_type     MoK\a
_diffrn_radiation_wavelength     0.71073
_diffrn_radiation_source     'fine-focus sealed tube'
_diffrn_radiation_monochromator     graphite
_diffrn_measurement_device_type     'Bruker SMART CCD'
_diffrn_measurement_method
       '1800 images,\f=0, 90, 180 degree, and \D\w=0.3 degree, \c= 54.74 degree'
_diffrn_detector_area_resol_mean     .
_diffrn_reflns_number     6327
_diffrn_reflns_av_R_equivalents     0.0208
_diffrn_reflns_av_sigmaI/netI     0.0268
_diffrn_reflns_theta_min     2.30
_diffrn_reflns_theta_max     28.16
_diffrn_reflns_theta_full     28.17
_diffrn_measured_fraction_theta_max     1.0
_diffrn_measured_fraction_theta_full     1.0
_diffrn_reflns_limit_h_min     -8
_diffrn_reflns_limit_h_max     6
_diffrn_reflns_limit_k_min     -20
_diffrn_reflns_limit_k_max     20
_diffrn_reflns_limit_l_min     -13
_diffrn_reflns_limit_l_max     14
_diffrn_standards_number     0
_diffrn_standards_interval_count     .
_diffrn_standards_interval_time     .
_diffrn_standards_decay_%     .
_refine_special_details
;
Refinement of <i>F</i>^2^ against ALL reflections. The weighted <i>R</i>-factor
<i>wR</i> and goodness of fit <i>S</i> are based on <i>F</i>^2^, conventional
<i>R</i>-factors <i>R</i> are based on <i>F</i>, with <i>F</i> set to zero for
negative <i>F</i>^2^. The threshold expression of <i>F</i>^2^ >
\s(<i>F</i>^2^) is used only for calculating <i>R</i>-factors(gt) <i>etc</i>.
and is not relevant to the choice of reflections for refinement.
<i>R</i>-factors based on <i>F</i>^2^ are statistically about twice as large
as those based on <i>F</i>, and <i>R</i>- factors based on ALL data will be
even larger.
;
_reflns_number_total     2484
_reflns_number_gt     2390
_reflns_threshold_expression     >2sigma(I)
_refine_ls_structure_factor_coef     Fsqd
_refine_ls_matrix_type     full
_refine_ls_R_factor_all     0.0265
_refine_ls_R_factor_gt     0.0255
_refine_ls_wR_factor_gt     0.0600
_refine_ls_wR_factor_ref     0.0605
_refine_ls_goodness_of_fit_ref     1.124
_refine_ls_restrained_S_all     1.124
_refine_ls_number_reflns     2484
_refine_ls_number_parameters     221
_refine_ls_number_restraints     4
_refine_ls_hydrogen_treatment     refall
_refine_ls_weighting_scheme     calc
_refine_ls_weighting_details
         'calc w=1/[\s^2^(Fo^2^)+(0.0269P)^2^+2.2495P] where P=(Fo^2^+2Fc^2^)/3'
_atom_sites_solution_hydrogens     difmap
_atom_sites_solution_primary     direct
_atom_sites_solution_secondary     difmap
_refine_ls_shift/su_max     0.000
_refine_ls_shift/su_mean     0.000
_refine_diff_density_max     1.399
_refine_diff_density_min     -0.504
_refine_ls_extinction_method     none
_refine_ls_extinction_coef     ?
loop_
    _atom_type_symbol
    _atom_type_description
    _atom_type_scat_dispersion_real
    _atom_type_scat_dispersion_imag
    _atom_type_scat_source
    'O' 'O' 0.0106 0.0060
                         'International Tables Vol C Tables 4.2.6.8 and 6.1.1.4'
    'B' 'B' 0.0013 0.0007
                         'International Tables Vol C Tables 4.2.6.8 and 6.1.1.4'
    'Ce' 'Ce' -0.2486 2.6331
                         'International Tables Vol C Tables 4.2.6.8 and 6.1.1.4'
    'N' 'N' 0.0061 0.0033
                         'International Tables Vol C Tables 4.2.6.8 and 6.1.1.4'
    'H' 'H' 0.0000 0.0000
                         'International Tables Vol C Tables 4.2.6.8 and 6.1.1.4'
_computing_data_collection     'SMART (Bruker, 2001)'
_computing_cell_refinement     'SAINT (Bruker, 2001)'
_computing_data_reduction     'SAINT (Bruker, 2001)'
_computing_structure_solution     'SHELXS-97 (Sheldrick, 2008)'
_computing_structure_refinement     'SHELXL-97 (Sheldrick, 2008)'
_computing_molecular_graphics
                           'DIAMOND (Brandenburg, 2011) and ATOMS (Dowty, 2004)'
_computing_publication_material     'SHELXL-97 (Sheldrick, 2008)'
loop_
    _atom_site_type_symbol
    _atom_site_label
    _atom_site_fract_x
    _atom_site_fract_y
    _atom_site_fract_z
    _atom_site_U_iso_or_equiv
    _atom_site_adp_type
    _atom_site_calc_flag
    _atom_site_refinement_flags
    _atom_site_occupancy
    _atom_site_symmetry_multiplicity
    _atom_site_disorder_assembly
    _atom_site_disorder_group
    Ce Ce1 0.35178(3) 0.201751(12) 0.139251(16) 0.00786(7) Uani d . 1 1 . .
    B B1 0.2409(6) 0.4622(3) 0.4100(3) 0.0094(7) Uani d . 1 1 . .
    B B2 0.0226(6) 0.3373(2) 0.3613(3) 0.0083(7) Uani d . 1 1 . .
    B B3 0.3600(6) 0.3163(2) 0.4625(3) 0.0081(7) Uani d . 1 1 . .
    B B4 0.6568(6) 0.2918(2) 0.3206(4) 0.0088(7) Uani d . 1 1 . .
    B B5 0.9081(6) 0.2807(3) 0.1513(4) 0.0125(7) Uani d . 1 1 . .
    N N1 0.3614(5) 0.4247(2) 0.0851(3) 0.0166(6) Uani d . 1 1 . .
    O O1 0.2738(4) 0.54996(15) 0.4121(2) 0.0116(5) Uani d . 1 1 . .
    O O2 0.0638(4) 0.43136(15) 0.3587(2) 0.0095(5) Uani d . 1 1 . .
    O O3 0.3906(3) 0.41051(15) 0.4608(2) 0.0096(5) Uani d . 1 1 . .
    O O4 0.1407(4) 0.29595(14) 0.4617(2) 0.0074(5) Uani d . 1 1 . .
    O O5 0.0654(4) 0.29975(15) 0.2391(2) 0.0088(5) Uani d . 1 1 . .
    O O6 0.4540(4) 0.27987(15) 0.3470(2) 0.0094(5) Uani d . 1 1 . .
    O O7 0.8026(3) 0.32384(15) 0.3991(2) 0.0086(4) Uani d . 1 1 . .
    O O8 0.7032(4) 0.26620(16) 0.2007(2) 0.0106(5) Uani d . 1 1 . .
    O O9 0.9770(4) 0.21643(15) 0.0695(2) 0.0088(5) Uani d . 1 1 . .
    O O10 0.8694(4) 0.36739(18) 0.0682(3) 0.0182(6) Uani d D 1 1 . .
    O O11 0.3550(4) 0.35075(17) 0.0378(2) 0.0180(5) Uani d . 1 1 . .
    O O12 0.5235(4) 0.4534(2) 0.1344(3) 0.0285(7) Uani d . 1 1 . .
    O O13 0.2040(4) 0.47208(17) 0.0797(3) 0.0226(6) Uani d . 1 1 . .
    O O14 0.6030(4) 0.08603(18) 0.2165(3) 0.0195(6) Uani d D 1 1 . .
    O O15 0.1547(5) 0.13445(19) 0.3154(3) 0.0190(6) Uani d . 1 1 . .
    H H1 0.388(9) 0.559(4) 0.455(5) 0.056(7) Uiso d . 1 1 . .
    H H2 0.967(7) 0.402(3) 0.054(5) 0.056(7) Uiso d D 1 1 . .
    H H3 0.767(6) 0.398(3) 0.090(5) 0.056(7) Uiso d D 1 1 . .
    H H4 0.160(9) 0.167(5) 0.378(6) 0.056(7) Uiso d . 1 1 . .
    H H5 0.189(9) 0.084(4) 0.331(6) 0.056(7) Uiso d . 1 1 . .
    H H6 0.582(9) 0.0349(15) 0.211(6) 0.056(7) Uiso d D 1 1 . .
    H H7 0.729(3) 0.088(4) 0.223(6) 0.056(7) Uiso d D 1 1 . .
loop_
    _atom_site_aniso_label
    _atom_site_aniso_U_11
    _atom_site_aniso_U_22
    _atom_site_aniso_U_33
    _atom_site_aniso_U_12
    _atom_site_aniso_U_13
    _atom_site_aniso_U_23
    Ce1 0.00734(11) 0.00863(11) 0.00758(11) -0.00024(6) -0.00198(7) -0.00037(6)
    B1 0.0099(17) 0.0114(18) 0.0070(16) -0.0001(14) 0.0018(13) -0.0007(13)
    B2 0.0058(16) 0.0100(18) 0.0090(16) -0.0002(13) -0.0010(13) -0.0007(13)
    B3 0.0069(17) 0.0116(18) 0.0057(16) 0.0008(13) -0.0009(13) 0.0009(13)
    B4 0.0102(18) 0.0058(17) 0.0105(17) 0.0010(13) -0.0005(13) 0.0031(13)
    B5 0.0089(18) 0.0160(19) 0.0125(18) -0.0001(15) 0.0008(14) -0.0024(15)
    N1 0.0140(15) 0.0147(16) 0.0213(16) 0.0002(12) 0.0054(12) 0.0013(12)
    O1 0.0118(12) 0.0092(12) 0.0138(12) 0.0005(9) -0.0059(9) -0.0001(9)
    O2 0.0092(11) 0.0083(12) 0.0111(11) -0.0004(9) -0.0030(9) 0.0009(9)
    O3 0.0079(11) 0.0079(12) 0.0128(11) -0.0003(9) -0.0029(9) 0.0005(9)
    O4 0.0068(11) 0.0094(12) 0.0061(10) -0.0006(8) -0.0021(8) 0.0008(8)
    O5 0.0054(11) 0.0121(12) 0.0089(11) 0.0002(8) -0.0005(9) -0.0012(8)
    O6 0.0079(11) 0.0143(12) 0.0058(10) -0.0018(9) -0.0024(9) -0.0018(9)
    O7 0.0065(11) 0.0118(12) 0.0074(10) -0.0010(9) -0.0011(8) -0.0011(9)
    O8 0.0088(11) 0.0156(13) 0.0074(11) -0.0018(9) -0.0022(9) -0.0028(9)
    O9 0.0075(11) 0.0108(12) 0.0081(11) 0.0011(9) -0.0020(9) -0.0005(9)
    O10 0.0170(14) 0.0185(14) 0.0192(13) 0.0014(10) -0.0022(11) 0.0025(11)
    O11 0.0237(14) 0.0128(13) 0.0176(12) 0.0006(10) 0.0057(11) -0.0008(10)
    O12 0.0180(15) 0.0232(16) 0.0441(19) 0.0012(12) -0.0086(13) -0.0089(13)
    O13 0.0182(14) 0.0142(14) 0.0354(16) 0.0035(11) 0.0036(12) 0.0019(12)
    O14 0.0150(13) 0.0127(13) 0.0307(15) 0.0004(10) -0.0074(11) -0.0003(11)
    O15 0.0287(16) 0.0122(13) 0.0160(13) -0.0008(11) 0.0068(11) -0.0002(11)
_geom_special_details
;
All e.s.d.'s (except the e.s.d. in the dihedral angle between two l.s. planes)
are estimated using the full covariance matrix. The cell e.s.d.'s are taken
into account individually in the estimation of e.s.d.'s in distances, angles
and torsion angles; correlations between e.s.d.'s in cell parameters are only
used when they are defined by crystal symmetry. An approximate (isotropic)
treatment of cell e.s.d.'s is used for estimating e.s.d.'s involving l.s.
planes.
;
loop_
    _geom_bond_atom_site_label_1
    _geom_bond_atom_site_label_2
    _geom_bond_site_symmetry_2
    _geom_bond_distance
    _geom_bond_publ_flag
    Ce1 O15 . 2.515(3) no
    Ce1 O9 1_455 2.534(2) no
    Ce1 O14 . 2.557(3) no
    Ce1 O1 2_545 2.558(2) no
    Ce1 O8 . 2.559(2) no
    Ce1 O11 . 2.564(3) no
    Ce1 O6 . 2.622(2) no
    Ce1 O7 4_565 2.628(2) no
    Ce1 O5 . 2.629(2) no
    Ce1 O4 4_665 2.675(2) no
    B1 O2 . 1.352(4) no
    B1 O3 . 1.367(4) no
    B1 O1 . 1.383(5) no
    B2 O4 . 1.465(4) no
    B2 O5 . 1.466(4) no
    B2 O2 . 1.489(4) no
    B2 O7 1_455 1.492(4) no
    B3 O4 . 1.448(4) no
    B3 O9 4_566 1.462(4) no
    B3 O3 . 1.481(4) no
    B3 O6 . 1.496(4) no
    B4 O6 . 1.352(4) no
    B4 O7 . 1.353(4) no
    B4 O8 . 1.383(4) no
    B5 O9 . 1.406(5) yes
    B5 O5 1_655 1.412(5) yes
    B5 O8 . 1.444(4) yes
    B5 O10 . 1.637(5) yes
    N1 O12 . 1.250(4) no
    N1 O13 . 1.255(4) no
    N1 O11 . 1.260(4) no
    O1 H1 . 0.88(6) no
    O10 H2 . 0.85(2) no
    O10 H3 . 0.85(2) no
    O15 H4 . 0.84(7) no
    O15 H5 . 0.84(7) no
    O14 H6 . 0.81(2) no
    O14 H7 . 0.81(2) no
loop_
    _geom_angle_atom_site_label_1
    _geom_angle_atom_site_label_2
    _geom_angle_atom_site_label_3
    _geom_angle_site_symmetry_1
    _geom_angle_site_symmetry_3
    _geom_angle
    _geom_angle_publ_flag
    O15 Ce1 O9 . 1_455 77.00(9) no
    O15 Ce1 O14 . . 77.52(10) no
    O9 Ce1 O14 1_455 . 139.43(8) no
    O15 Ce1 O1 . 2_545 67.46(9) no
    O9 Ce1 O1 1_455 2_545 73.74(8) no
    O14 Ce1 O1 . 2_545 67.52(8) no
    O15 Ce1 O8 . . 114.82(9) no
    O9 Ce1 O8 1_455 . 151.72(7) no
    O14 Ce1 O8 . . 68.62(8) no
    O1 Ce1 O8 2_545 . 134.13(8) no
    O15 Ce1 O11 . . 134.64(9) no
    O9 Ce1 O11 1_455 . 78.63(8) no
    O14 Ce1 O11 . . 140.26(9) no
    O1 Ce1 O11 2_545 . 138.42(8) no
    O8 Ce1 O11 . . 75.24(8) no
    O15 Ce1 O6 . . 71.22(9) no
    O9 Ce1 O6 1_455 . 116.31(7) no
    O14 Ce1 O6 . . 84.02(8) no
    O1 Ce1 O6 2_545 . 133.62(7) no
    O8 Ce1 O6 . . 51.82(7) no
    O11 Ce1 O6 . . 86.53(8) no
    O15 Ce1 O7 . 4_565 128.13(9) no
    O9 Ce1 O7 1_455 4_565 67.35(7) no
    O14 Ce1 O7 . 4_565 106.49(8) no
    O1 Ce1 O7 2_545 4_565 67.17(7) no
    O8 Ce1 O7 . 4_565 114.42(7) no
    O11 Ce1 O7 . 4_565 73.79(8) no
    O6 Ce1 O7 . 4_565 159.08(8) no
    O15 Ce1 O5 . . 64.87(9) no
    O9 Ce1 O5 1_455 . 53.01(7) no
    O14 Ce1 O5 . . 136.14(8) no
    O1 Ce1 O5 2_545 . 113.74(8) no
    O8 Ce1 O5 . . 106.81(7) no
    O11 Ce1 O5 . . 69.88(8) no
    O6 Ce1 O5 . . 63.65(7) no
    O7 Ce1 O5 4_565 . 114.11(7) no
    O15 Ce1 O4 . 4_665 154.12(8) no
    O9 Ce1 O4 1_455 4_665 117.02(7) no
    O14 Ce1 O4 . 4_665 78.40(8) no
    O1 Ce1 O4 2_545 4_665 94.54(7) no
    O8 Ce1 O4 . 4_665 63.89(7) no
    O11 Ce1 O4 . 4_665 71.15(7) no
    O6 Ce1 O4 . 4_665 115.40(7) no
    O7 Ce1 O4 4_565 4_665 51.80(7) no
    O5 Ce1 O4 . 4_665 141.00(7) no
    O2 B1 O3 . . 123.0(3) no
    O2 B1 O1 . . 119.1(3) no
    O3 B1 O1 . . 117.9(3) no
    O4 B2 O5 . . 112.6(3) no
    O4 B2 O2 . . 110.8(3) no
    O5 B2 O2 . . 109.9(3) no
    O4 B2 O7 . 1_455 103.2(3) no
    O5 B2 O7 . 1_455 111.9(3) no
    O2 B2 O7 . 1_455 108.3(3) no
    O4 B3 O9 . 4_566 115.2(3) no
    O4 B3 O3 . . 110.3(3) no
    O9 B3 O3 4_566 . 106.7(3) no
    O4 B3 O6 . . 108.2(3) no
    O9 B3 O6 4_566 . 108.1(3) no
    O3 B3 O6 . . 108.1(3) no
    O6 B4 O7 . . 126.0(3) no
    O6 B4 O8 . . 111.8(3) no
    O7 B4 O8 . . 122.2(3) no
    O9 B5 O5 . 1_655 109.8(3) yes
    O9 B5 O8 . . 114.3(3) yes
    O5 B5 O8 1_655 . 116.2(3) yes
    O9 B5 O10 . . 107.1(3) yes
    O5 B5 O10 1_655 . 107.3(3) yes
    O8 B5 O10 . . 101.1(3) yes
    O12 N1 O13 . . 118.8(3) no
    O12 N1 O11 . . 121.5(3) no
    O13 N1 O11 . . 119.6(3) no
    Ce1 O1 H1 2 . 103(4) no
    B1 O1 H1 . . 107(4) no
    B1 O2 B2 . . 119.4(3) no
    B1 O3 B3 . . 119.6(3) no
    B3 O4 B2 . . 114.2(3) no
    B5 O5 B2 1_455 . 122.9(3) no
    B4 O6 B3 . . 121.3(3) no
    B4 O7 B2 . 1_655 122.6(3) no
    B4 O8 B5 . . 120.1(3) no
    B5 O9 B3 . 4_665 125.2(3) no
    B5 O10 H2 . . 121(4) no
    B5 O10 H3 . . 115(4) no
    H2 O10 H3 . . 106(6) no
    N1 O11 Ce1 . . 131.0(2) no
    Ce1 O14 H6 . . 124(4) no
    Ce1 O14 H7 . . 129(5) no
    H6 O14 H7 . . 102(6) no
    Ce1 O15 H4 . . 110(4) no
    Ce1 O15 H5 . . 114(4) no
    H4 O15 H5 . . 113(6) no
loop_
    _geom_hbond_atom_site_label_D
    _geom_hbond_atom_site_label_H
    _geom_hbond_atom_site_label_A
    _geom_hbond_site_symmetry_A
    _geom_hbond_distance_DH
    _geom_hbond_distance_HA
    _geom_hbond_distance_DA
    _geom_hbond_angle_DHA
    O1 H1 O3 3_666 0.88(6) 1.75(6) 2.622(3) 173(6)
    O10 H2 O13 1_655 0.85(2) 1.89(3) 2.705(4) 160(6)
    O10 H3 O12 . 0.85(2) 1.85(2) 2.700(4) 173(6)
    O15 H4 O4 . 0.84(7) 2.21(7) 2.967(4) 150(6)
    O15 H4 O10 4_566 0.84(7) 2.50(6) 3.041(4) 123(6)
    O15 H5 O13 2_545 0.84(7) 2.10(7) 2.912(4) 164(6)
    O15 H5 O12 2_545 0.84(7) 2.48(7) 3.093(4) 131(5)
    O14 H6 O2 2_545 0.81(2) 2.01(3) 2.756(4) 153(6)
_iucr_refine_instructions_details
;
TITL mi in P2(1)/n   'Ce (NO3) (B5O10) 2H2O '
CELL 0.71073   6.4438  15.5721  10.7450  90.000  90.395  90.000
ZERR    4.00   0.0012   0.0029   0.0020   0.000   0.003   0.000
LATT  1
SYMM 0.5-X, 0.5+Y, 0.5-Z
SFAC O  B  Ce  N  H
UNIT 60 20  4  4  28
TEMP -100
ACTA
SIZE 0.3  0.12 0.04
OMIT    -2   3   6
OMIT    -2  12   1
OMIT     4   2   2
OMIT    -5   0   3
L.S. 14
BOND $H
HTAB
EQIV $1  -x+1, -y+1, -z+1
HTAB O1 O3_$1
EQIV $2  -x+3/2, y+1/2, -z+1/2
EQIV $3 x+1, y, z
HTAB O10 O13_$3
HTAB O10 O11_$3
HTAB O10 O12
HTAB O15 O4
EQIV $4 x-1/2, -y+1/2, z+1/2
HTAB O15 O10_$4
EQIV $5 -x+1/2, y-1/2, -z+1/2
HTAB O15 O13_$5
HTAB O15 O12_$5
HTAB O15 N1_$5
HTAB O14 O2_$5
EQIV $6 x+1/2, -y+1/2, z-1/2
FMAP 2
PLAN 40
WGHT    0.026900    2.249500
FVAR       0.30380   0.05555
CE1   3    0.351779    0.201751    0.139251    11.00000    0.00734    0.00863 =
         0.00758   -0.00037   -0.00198   -0.00024
B1    2    0.240910    0.462188    0.410004    11.00000    0.00993    0.01140 =
         0.00701   -0.00069    0.00181   -0.00006
B2    2    0.022552    0.337318    0.361343    11.00000    0.00579    0.01000 =
         0.00898   -0.00065   -0.00104   -0.00017
B3    2    0.360022    0.316280    0.462458    11.00000    0.00686    0.01161 =
         0.00568    0.00086   -0.00087    0.00076
B4    2    0.656815    0.291764    0.320593    11.00000    0.01025    0.00578 =
         0.01050    0.00306   -0.00054    0.00104
B5    2    0.908093    0.280697    0.151326    11.00000    0.00892    0.01596 =
         0.01252   -0.00239    0.00080   -0.00011
N1    4    0.361367    0.424720    0.085127    11.00000    0.01398    0.01467 =
         0.02129    0.00134    0.00539    0.00024
O1    1    0.273833    0.549959    0.412150    11.00000    0.01177    0.00917 =
         0.01375   -0.00010   -0.00589    0.00051
O2    1    0.063758    0.431356    0.358664    11.00000    0.00916    0.00828 =
         0.01112    0.00087   -0.00302   -0.00044
O3    1    0.390611    0.410512    0.460827    11.00000    0.00790    0.00794 =
         0.01277    0.00051   -0.00287   -0.00035
O4    1    0.140738    0.295951    0.461667    11.00000    0.00676    0.00945 =
         0.00609    0.00078   -0.00206   -0.00060
O5    1    0.065424    0.299748    0.239120    11.00000    0.00536    0.01212 =
         0.00894   -0.00121   -0.00052    0.00023
O6    1    0.453950    0.279866    0.346969    11.00000    0.00791    0.01435 =
         0.00583   -0.00179   -0.00240   -0.00178
O7    1    0.802572    0.323840    0.399054    11.00000    0.00647    0.01182 =
         0.00741   -0.00114   -0.00106   -0.00096
O8    1    0.703208    0.266197    0.200728    11.00000    0.00879    0.01563 =
         0.00741   -0.00284   -0.00223   -0.00184
O9    1    0.977022    0.216429    0.069459    11.00000    0.00745    0.01081 =
         0.00813   -0.00049   -0.00196    0.00115
O10   1    0.869391    0.367389    0.068229    11.00000    0.01701    0.01847 =
         0.01921    0.00247   -0.00219    0.00141
O11   1    0.354976    0.350749    0.037789    11.00000    0.02369    0.01284 =
         0.01758   -0.00077    0.00570    0.00057
O12   1    0.523471    0.453413    0.134361    11.00000    0.01802    0.02320 =
         0.04413   -0.00893   -0.00859    0.00121
O13   1    0.203950    0.472077    0.079678    11.00000    0.01819    0.01421 =
         0.03540    0.00195    0.00359    0.00346
O14   1    0.603041    0.086030    0.216548    11.00000    0.01501    0.01267 =
         0.03066   -0.00032   -0.00739    0.00044
O15   1    0.154657    0.134452    0.315360    11.00000    0.02875    0.01219 =
         0.01603   -0.00024    0.00684   -0.00083
H1    5    0.388353    0.559006    0.454704    11.00000   21.00000
DFIX 0.82 0.02 O10 H2
H2    5    0.967270    0.402192    0.053807    11.00000   21.00000
DFIX 0.82 0.02 O10 H3
H3    5    0.766584    0.397832    0.090462    11.00000   21.00000
H4    5    0.159586    0.166508    0.378320    11.00000   21.00000
H5    5    0.188777    0.083772    0.331321    11.00000   21.00000
DFIX 0.82 0.02 O14 H6
H6    5    0.582179    0.034853    0.211213    11.00000   21.00000
DFIX 0.82 0.02 O14 H7
H7    5    0.728787    0.088045    0.222747    11.00000   21.00000
HKLF 4
REM  mi in P2(1)/n   'Ce (NO3) (B5O10) 2H2O '
REM R1 =  0.0255 for   2390 Fo > 4sig(Fo)  and  0.0265 for all   2484 data
REM    221 parameters refined using      4 restraints
END
WGHT      0.0259      2.4271
REM Highest difference peak  1.399,  deepest hole -0.504,  1-sigma level  0.144
Q1    1   0.3567  0.2550  0.1381  11.00000  0.05    1.40
Q2    1   0.3514  0.1452  0.1352  11.00000  0.05    1.35
Q3    1   0.4630  0.1996  0.0867  11.00000  0.05    1.03
Q4    1   0.2420  0.1980  0.1806  11.00000  0.05    1.00
Q5    1   0.3185  0.2222  0.0672  11.00000  0.05    0.87
Q6    1   0.3772  0.1969  0.2048  11.00000  0.05    0.73
Q7    1   0.5000  0.5000  0.0000  10.50000  0.05    0.59
Q8    1   0.3261  0.1894  0.0625  11.00000  0.05    0.57
Q9    1   0.0306  0.3011  0.2990  11.00000  0.05    0.49
Q10   1   1.0287  0.2191  0.0598  11.00000  0.05    0.49
Q11   1   0.9396  0.2159  0.0024  11.00000  0.05    0.48
Q12   1   0.2436  0.3019  0.1988  11.00000  0.05    0.48
Q13   1   0.1670  0.4384  0.3501  11.00000  0.05    0.47
Q14   1   0.1583  0.2946  0.4959  11.00000  0.05    0.47
Q15   1   0.1126  0.3200  0.5734  11.00000  0.05    0.45
Q16   1   0.7676  0.3736  0.4006  11.00000  0.05    0.44
Q17   1   0.1915  0.4774 -0.0157  11.00000  0.05    0.42
Q18   1   0.3472  0.3015  0.0790  11.00000  0.05    0.42
Q19   1   0.3321  0.4343  0.4005  11.00000  0.05    0.42
Q20   1   0.4233  0.3048  0.4004  11.00000  0.05    0.40
Q21   1   0.3759  0.3650  0.4423  11.00000  0.05    0.40
Q22   1   0.0600  0.2579  0.4859  11.00000  0.05    0.39
Q23   1   0.8314  0.2008  0.3030  11.00000  0.05    0.39
Q24   1   0.0621  0.3898  0.3655  11.00000  0.05    0.39
Q25   1   0.9704  0.2586  0.0857  11.00000  0.05    0.38
Q26   1   0.2105  0.5809  0.3582  11.00000  0.05    0.37
Q27   1   0.2511  0.4998  0.4129  11.00000  0.05    0.37
Q28   1   0.0799  0.3351  0.4746  11.00000  0.05    0.37
Q29   1   0.3366  0.3635  0.0922  11.00000  0.05    0.36
Q30   1   0.7135  0.2007  0.1994  11.00000  0.05    0.36
Q31   1   0.4286  0.2554  0.3407  11.00000  0.05    0.36
Q32   1   0.6403  0.2972  0.2206  11.00000  0.05    0.36
Q33   1   0.2150  0.5845  0.3940  11.00000  0.05    0.36
Q34   1   0.8499  0.2776  0.4264  11.00000  0.05    0.36
Q35   1   0.1241  0.1608  0.3313  11.00000  0.05    0.35
Q36   1   0.3797  0.4277  0.5026  11.00000  0.05    0.35
Q37   1   0.1454  0.2440  0.4368  11.00000  0.05    0.35
Q38   1   0.1496  0.2915  0.2208  11.00000  0.05    0.35
Q39   1   0.2734  0.1389  0.4607  11.00000  0.05    0.35
Q40   1   0.4341  0.2781  0.0467  11.00000  0.05    0.34
;
data_global
_journal_date_recd_electronic     2012-03-25
_journal_date_accepted     2012-04-13
_journal_name_full     'Acta Crystallographica, Section E'
_journal_year     2012
_journal_volume     68
_journal_issue      5
_journal_page_first     i33
_journal_page_last     i34
_journal_paper_category     QI
_journal_paper_doi     10.1107/S1600536812016169
_journal_coeditor_code     WM2613
_publ_contact_author_name     'Prof. Dr. Jin-Xiao Mi'
_publ_contact_author_address
;
Department of Materials Science and Engineering
College of Materials,
Xiamen University,
Xiamen 361005, Fujian Province
People's Republic of China
;
_publ_contact_author_email     'jxmi@xmu.edu.cn'
_publ_contact_author_fax     '0086-592-2183937'
_publ_contact_author_phone     '0086-13696905136'
_publ_section_title
;
Redetermination of Ce[B~5~O~8~(OH)(H~2~O)]NO~3~.2H~2~O
;
loop_
    _publ_author_name
    _publ_author_footnote
    _publ_author_address
    'Sun, Wei' .
;
Fujian Provincial Key Laboratory of Advanced Materials,
Department of Materials Science and Engineering,
College of Materials,
Xiamen University,
Xiamen 361005, Fujian Province,
People's Republic of China
;
    'Zhu, Teng-Teng' .
;
Fujian Provincial Key Laboratory of Advanced Materials,
Department of Materials Science and Engineering,
College of Materials,
Xiamen University,
Xiamen 361005, Fujian Province,
People's Republic of China
;
    'Zhao, Biao-Chun' .
;
Fujian Provincial Key Laboratory of Advanced Materials,
Department of Materials Science and Engineering,
College of Materials,
Xiamen University,
Xiamen 361005, Fujian Province,
People's Republic of China
;
    'Huang, Ya-Xi' .
;
Fujian Provincial Key Laboratory of Advanced Materials,
Department of Materials Science and Engineering,
College of Materials,
Xiamen University,
Xiamen 361005, Fujian Province,
People's Republic of China
;
    'Mi, Jin-Xiao'
;
Corresponding author: Jin-Xiao Mi, fax: 0086-592-2183937,
Email:  jxmi@xmu.edu.cn
;
;
Fujian Provincial Key Laboratory of Advanced Materials,
Department of Materials Science and Engineering,
College of Materials,
Xiamen University,
Xiamen 361005, Fujian Province,
People's Republic of China
;
