# Supplementary material for: Redetermination of Ce[B5O8(OH)(H2O)]NO3·2H2O
Source: Acta Crystallogr Sect E Struct Rep Online. 2012 Apr 21;68(Pt 5):i33–4. doi: 10.1107/S1600536812016169 (PMC3344287; doi:10.1107/S1600536812016169)
Supplement: Supplementary file 2 [file e-68-00i33-Isup2.hkl]

# 
# h,k,l, Fc-squared, Fo-squared, sigma(Fo-squared) and status flag 
# 
data_I
_shelx_title ' mi in P2(1)/n   'Ce (NO3) (B5O10) 2H2O '' 
_shelx_refln_list_code          4 
_shelx_F_calc_maximum      319.62 
_exptl_crystal_F_000       868.00 
_reflns_d_resolution_high  0.7529 
 
loop_ 
 _symmetry_equiv_pos_as_xyz 
 'x, y, z' 
 '-x+1/2, y+1/2, -z+1/2' 
 '-x, -y, -z' 
 'x-1/2, -y-1/2, z-1/2' 
 
_cell_length_a     6.4438 
_cell_length_b    15.5721 
_cell_length_c    10.7450 
_cell_angle_alpha  90.000 
_cell_angle_beta   90.395 
_cell_angle_gamma  90.000 
 
_shelx_F_squared_multiplier     1.000 
 
loop_ 
 _refln_index_h 
 _refln_index_k 
 _refln_index_l 
 _refln_F_squared_calc 
 _refln_F_squared_meas 
 _refln_F_squared_sigma 
 _refln_observed_status 
   2   0   0     3268.96     3091.77     59.79 o 
   4   0   0    24636.68    25341.12    510.37 o 
   6   0   0     9024.05     9254.67    292.87 o 
   8   0   0     1629.47     1702.48    126.88 o 
   1   1   0      939.12      888.92     17.70 o 
   2   1   0    30940.70    32351.95    300.48 o 
   3   1   0     1767.79     1780.10     34.12 o 
   4   1   0     4302.51     4270.91     66.14 o 
   5   1   0       76.78       91.59     13.38 o 
   6   1   0     6450.34     6555.36    210.09 o 
   7   1   0       41.98       33.81     16.25 o 
   8   1   0     6189.44     6333.53    191.49 o 
   0   2   0    56312.32    59205.35   1048.27 o 
   1   2   0     5559.21     5424.12     59.34 o 
   2   2   0      111.97      121.06      6.96 o 
   3   2   0     1889.06     2275.09     39.43 o 
   4   2   0    13784.33    14354.73    172.54 o 
   5   2   0     6924.34     6863.50    122.41 o 
   6   2   0     8820.61     8644.94    199.34 o 
   7   2   0      403.62      397.54     46.43 o 
   8   2   0      277.09      364.46     48.45 o 
   1   3   0    10564.60    10602.33    148.63 o 
   2   3   0    11079.98    11961.96    125.68 o 
   3   3   0    10589.29    10942.50    188.31 o 
   4   3   0      143.31      133.72     15.90 o 
   5   3   0      123.19      136.15     16.48 o 
   6   3   0       54.30       71.49     17.83 o 
   7   3   0     4576.56     4357.28    247.03 o 
   8   3   0     2093.99     2278.28    106.45 o 
   0   4   0     5588.41     6467.41    151.58 o 
   1   4   0    36871.45    38060.66    352.81 o 
   2   4   0      191.75      181.86     11.68 o 
   3   4   0     1718.06     1714.52     34.43 o 
   4   4   0      422.79      382.05     51.09 o 
   5   4   0    19142.61    19143.66    261.72 o 
   6   4   0      537.66      516.47     46.54 o 
   7   4   0        7.94       13.06     30.83 o 
   8   4   0        8.15       12.77     13.59 o 
   1   5   0    11484.47    11435.70    121.28 o 
   2   5   0     2255.67     2327.02     47.46 o 
   3   5   0    35858.38    37188.06    358.69 o 
   4   5   0      891.79      924.55     47.70 o 
   5   5   0      192.31      215.02     22.56 o 
   6   5   0      387.35      432.80     60.89 o 
   7   5   0     7354.23     7486.29    293.79 o 
   8   5   0      376.07      407.06     71.08 o 
   0   6   0       18.04       22.10     15.17 o 
   1   6   0    10571.65    10711.14    119.39 o 
   2   6   0     1955.82     2042.02     39.37 o 
   3   6   0       37.73       43.96      6.83 o 
   4   6   0      419.02      319.56     24.24 o 
   5   6   0    14258.40    13622.96    243.78 o 
   6   6   0     1947.36     1892.03     66.51 o 
   7   6   0      213.40      303.68     42.88 o 
   8   6   0       52.59       52.44     27.63 o 
   1   7   0     5323.82     5286.04     88.28 o 
   2   7   0     3455.43     3562.89     65.53 o 
   3   7   0    17143.89    16975.93    187.37 o 
   4   7   0     3953.69     3603.70     84.38 o 
   5   7   0     1721.26     1547.02     56.61 o 
   6   7   0     2004.49     1961.30     68.73 o 
   7   7   0     4345.53     4438.50    196.00 o 
   8   7   0     1295.39     1510.48    118.75 o 
   0   8   0    38752.86    39784.70    764.72 o 
   1   8   0     4073.60     4073.66     93.63 o 
   2   8   0      169.00      176.50     17.39 o 
   3   8   0      650.45      661.86     23.87 o 
   4   8   0     5551.16     5577.83    167.52 o 
   5   8   0     7203.46     6951.80    138.32 o 
   6   8   0     2547.42     2303.95     76.93 o 
   7   8   0      180.61      215.17     42.47 o 
   1   9   0      408.45      311.96     24.58 o 
   2   9   0    14548.05    14274.88    245.80 o 
   3   9   0     4797.35     4486.43    102.57 o 
   4   9   0     8213.46     7999.12    146.74 o 
   5   9   0      661.25      657.91     38.84 o 
   6   9   0     1626.31     1530.79     95.55 o 
   7   9   0     1930.65     1795.00    186.41 o 
   0  10   0    19034.43    19288.14    431.55 o 
   1  10   0     1414.03     1468.07     56.37 o 
   2  10   0      155.41      128.77     13.48 o 
   3  10   0     2184.51     2082.73    178.72 o 
   4  10   0    16402.16    15297.19    233.25 o 
   5  10   0     1320.74     1255.26     54.90 o 
   6  10   0     4426.96     4203.51    113.11 o 
   7  10   0      167.75      207.82     36.41 o 
   1  11   0     2501.66     2495.86     79.07 o 
   2  11   0     9982.97     9793.16    284.09 o 
   3  11   0      166.67      199.29     23.87 o 
   4  11   0      886.16      885.03     44.13 o 
   5  11   0     1037.56      975.27     48.59 o 
   6  11   0     1652.20     1738.71     74.22 o 
   0  12   0    22170.26    22013.64    495.69 o 
   1  12   0      487.45      201.42     35.75 o 
   2  12   0      878.10      863.10     72.16 o 
   3  12   0      862.83      792.56     41.63 o 
   4  12   0     4179.67     4061.82    104.88 o 
   5  12   0     1447.09     1390.97     60.48 o 
   6  12   0     4066.63     4250.28    150.78 o 
   1  13   0     3868.54     3769.22    107.68 o 
   2  13   0     3771.73     3867.18    109.27 o 
   3  13   0     9547.81     9045.14    213.08 o 
   4  13   0      593.61      596.02     40.91 o 
   5  13   0        5.01       24.98     11.54 o 
   6  13   0     1072.75     1215.68     78.40 o 
   0  14   0     7622.37     7737.69    247.90 o 
   1  14   0    10414.51    10331.72    210.03 o 
   2  14   0      282.50      231.54     45.18 o 
   3  14   0     1731.17     1760.41    142.26 o 
   4  14   0     4157.45     4341.69    165.29 o 
   5  14   0     6751.42     6480.49    193.70 o 
   6  14   0     1039.96     1114.69    100.87 o 
   1  15   0     5760.22     5554.91    145.03 o 
   2  15   0      470.66      435.06     46.72 o 
   3  15   0     6781.42     6541.43    183.80 o 
   4  15   0       43.60       49.23     15.35 o 
   5  15   0      421.39      453.48     55.48 o 
   0  16   0      138.63       81.69     26.33 o 
   1  16   0     2665.87     2693.95     96.52 o 
   2  16   0      185.23      245.88     40.31 o 
   3  16   0      559.48      623.38    101.90 o 
   4  16   0      297.55      372.25     50.20 o 
   5  16   0     7862.27     7174.71    325.80 o 
   1  17   0     2634.75     2649.94     98.61 o 
   2  17   0     1000.12     1151.68     68.79 o 
   3  17   0     6006.44     6288.42    189.17 o 
   4  17   0     1357.13     1349.30     84.15 o 
   0  18   0     5233.22     5247.19    205.97 o 
   2  18   0      890.42      959.03     63.06 o 
   3  18   0      446.04      538.05     59.50 o 
   1  19   0      427.16      519.85     71.18 o 
   2  19   0     3255.94     3701.41    151.90 o 
   3  19   0     1654.79     1825.13    144.10 o 
   0  20   0     4909.82     5281.65    213.66 o 
   1  20   0      266.74      285.71     52.12 o 
   2  20   0      482.92      742.29     99.03 o 
  -7   0   1     2185.34     2347.69    138.14 o 
  -5   0   1     7142.83     7258.31    147.49 o 
  -3   0   1    36519.36    41379.38    793.00 o 
  -1   0   1     5375.65     5767.65     87.41 o 
   1   0   1    53431.92    59737.16    763.70 o 
   3   0   1     3229.67     3224.64     99.36 o 
   5   0   1     6113.85     6098.49    209.11 o 
   7   0   1     8469.83     8294.38    300.67 o 
  -8   1   1      250.37      278.48     42.14 o 
  -7   1   1     7957.71     8195.55    204.90 o 
  -6   1   1      132.47      173.49     33.21 o 
  -5   1   1     7458.10     7637.41    129.58 o 
  -4   1   1      113.16      127.34     11.34 o 
  -3   1   1    21301.63    23902.05    236.78 o 
  -2   1   1      219.85      275.17     12.21 o 
  -1   1   1    17226.68    18898.81    176.69 o 
   0   1   1     3281.26     3843.61     37.91 o 
   1   1   1       16.24       22.24      6.95 o 
   2   1   1       39.90       37.26      3.99 o 
   3   1   1    10275.61    10277.14    115.24 o 
   4   1   1      101.14      124.13     10.01 o 
   5   1   1     7195.67     7182.39    164.64 o 
   6   1   1        2.35        7.61     12.24 o 
   7   1   1     3770.95     3841.34    134.62 o 
   8   1   1     1115.12     1143.45     73.82 o 
  -8   2   1     1965.93     1910.08     95.07 o 
  -7   2   1      544.32      679.45     49.49 o 
  -6   2   1      646.56      595.54     43.12 o 
  -5   2   1     6369.17     6488.72    117.32 o 
  -4   2   1     7675.04     7836.36    102.34 o 
  -3   2   1    53600.46    59692.79    627.17 o 
  -2   2   1      287.19      244.54     10.08 o 
  -1   2   1      491.20      479.06     11.30 o 
   0   2   1      255.80      295.97     16.71 o 
   1   2   1     5020.82     5292.56     67.89 o 
   2   2   1     7284.43     8162.66    110.64 o 
   3   2   1     3634.09     3806.63     54.12 o 
   4   2   1      980.49      978.20     41.94 o 
   5   2   1     4242.27     4238.16    119.92 o 
   6   2   1     2310.75     2188.79    203.04 o 
   7   2   1     3754.77     3843.53    134.29 o 
   8   2   1        5.25       19.16     12.27 o 
  -8   3   1     1359.36     1646.35     87.91 o 
  -7   3   1     1160.06     1161.64     78.39 o 
  -6   3   1    10527.18    10246.95    335.28 o 
  -5   3   1      558.29      584.88     30.03 o 
  -4   3   1      103.42      136.85     11.82 o 
  -3   3   1     2622.52     2613.83     46.78 o 
  -2   3   1     7091.82     7461.53     86.45 o 
  -1   3   1     6322.55     6301.16     69.61 o 
   0   3   1    20035.30    22226.30    291.17 o 
   1   3   1        7.26       24.31      4.95 o 
   2   3   1     5780.51     6035.47     91.22 o 
   3   3   1    19168.64    20050.63    245.97 o 
   4   3   1     6246.37     6045.82    102.69 o 
   5   3   1     5069.13     4931.78    101.72 o 
   6   3   1      479.69      491.02     96.54 o 
   7   3   1     1300.74     1272.64     73.38 o 
   8   3   1     4077.33     3959.06    147.93 o 
  -8   4   1     5471.65     5844.71    181.61 o 
  -7   4   1      709.07      735.71     74.65 o 
  -6   4   1     2098.54     2167.20     68.60 o 
  -5   4   1        5.86       15.42      6.67 o 
  -4   4   1    13946.55    13830.36    268.45 o 
  -3   4   1     2876.15     2965.76     61.27 o 
  -2   4   1     6536.74     6563.62     81.30 o 
  -1   4   1      662.09      719.80     17.21 o 
   0   4   1     6400.28     6692.88    234.30 o 
   1   4   1      764.04      642.49     42.55 o 
   2   4   1    15381.23    15516.30    160.50 o 
   3   4   1      366.14      372.52     20.95 o 
   4   4   1      676.01      737.79     32.96 o 
   5   4   1     1716.57     1624.58     54.44 o 
   6   4   1     7700.87     7603.06    233.11 o 
   7   4   1      588.38      658.49     89.01 o 
   8   4   1      136.50      126.52     27.27 o 
  -8   5   1      927.91     1073.73     97.08 o 
  -7   5   1       91.18       99.13     23.10 o 
  -6   5   1    19075.78    18915.57    282.79 o 
  -5   5   1       90.85      108.75     15.96 o 
  -4   5   1      156.63      148.24     12.68 o 
  -3   5   1     1611.95     1574.68     35.01 o 
  -2   5   1    43302.99    43558.16    365.36 o 
  -1   5   1     3383.30     3182.72     46.20 o 
   0   5   1    32947.39    33065.92    614.88 o 
   1   5   1     1387.02     1457.71     30.21 o 
   2   5   1    21433.20    22370.16    223.46 o 
   3   5   1        3.22       14.26      8.51 o 
   4   5   1    20173.03    19087.80    383.99 o 
   5   5   1     1062.40      970.59     43.08 o 
   6   5   1      371.09      442.57     46.07 o 
   7   5   1      376.00      362.06     45.16 o 
   8   5   1     8384.45     8494.39    330.03 o 
  -7   6   1      145.62      168.90     28.42 o 
  -6   6   1     1154.86     1248.02     52.13 o 
  -5   6   1      773.92      730.24     36.34 o 
  -4   6   1    13650.02    13423.10    295.41 o 
  -3   6   1     1253.23     1160.73     30.56 o 
  -2   6   1     3426.90     3249.87     46.16 o 
  -1   6   1       96.73       71.79      8.10 o 
   0   6   1     1002.63      779.78     44.53 o 
   1   6   1     6423.68     6746.63    121.10 o 
   2   6   1    23811.00    24863.55    249.95 o 
   3   6   1      139.38      145.28      9.43 o 
   4   6   1     1501.80     1479.27     50.50 o 
   5   6   1      414.08      358.25     32.75 o 
   6   6   1     8114.73     8045.29    198.82 o 
   7   6   1      248.63      263.76     39.13 o 
   8   6   1      391.11      415.84     75.52 o 
  -7   7   1     3726.54     3685.24    131.26 o 
  -6   7   1     7092.57     7114.16    184.07 o 
  -5   7   1     2719.70     2607.18     74.77 o 
  -4   7   1      500.58      473.64     28.84 o 
  -3   7   1     1032.44     1046.45     33.21 o 
  -2   7   1    19806.90    19858.47    204.53 o 
  -1   7   1    12131.69    12144.67    156.36 o 
   0   7   1    39030.27    42117.11    792.89 o 
   1   7   1     5257.13     5592.61     92.93 o 
   2   7   1     9896.50    10298.81    124.21 o 
   3   7   1     1691.61     1640.28     51.03 o 
   4   7   1    18568.99    18334.98    254.51 o 
   5   7   1      767.07      711.78     38.10 o 
   6   7   1      125.10      167.49     30.12 o 
   7   7   1     2451.48     2498.17    177.69 o 
  -7   8   1     1220.34     1039.93     96.43 o 
  -6   8   1      515.11      543.80     47.09 o 
  -5   8   1     2042.71     2036.07     67.95 o 
  -4   8   1     2507.15     2375.16     85.33 o 
  -3   8   1     9908.75     9636.86    124.84 o 
  -2   8   1     1855.87     1850.57     38.02 o 
  -1   8   1      238.22      257.08     15.44 o 
   0   8   1     4186.36     4025.03    131.97 o 
   1   8   1    24972.37    24882.52    776.64 o 
   2   8   1     6635.55     6726.91     94.44 o 
   3   8   1      720.61      630.26     55.80 o 
   4   8   1      745.05      728.02     36.91 o 
   5   8   1     3081.46     2943.94     83.59 o 
   6   8   1     4576.30     4554.10    114.35 o 
   7   8   1     2627.73     2769.54    116.92 o 
  -7   9   1     7984.97     7985.04    314.86 o 
  -6   9   1     2768.52     2671.66     84.61 o 
  -5   9   1     5195.96     4956.95    113.40 o 
  -4   9   1      379.44      387.23     38.91 o 
  -3   9   1    10870.54    11021.41    141.86 o 
  -2   9   1      308.11      347.99     47.35 o 
  -1   9   1    13381.35    12529.97    169.71 o 
   0   9   1     1545.42     1462.59     76.06 o 
   1   9   1      128.72      145.79     19.92 o 
   2   9   1     4374.17     4391.17    124.85 o 
   3   9   1    16009.68    15917.47    234.63 o 
   4   9   1     8049.25     7639.34    143.65 o 
   5   9   1     2435.67     2351.08     75.56 o 
   6   9   1      217.84      235.28     28.18 o 
   7   9   1     3424.15     3363.36    154.34 o 
  -7  10   1      774.63      870.47     90.90 o 
  -6  10   1     1102.32     1177.04     69.69 o 
  -5  10   1     4786.57     4867.67    116.26 o 
  -4  10   1        1.21       30.73     10.37 o 
  -3  10   1    16507.03    16236.63    194.63 o 
  -2  10   1      116.97      124.94     18.02 o 
  -1  10   1     2561.88     2388.05     70.75 o 
   0  10   1        1.20       37.49     15.06 o 
   2  10   1        4.11       31.86      7.00 o 
   3  10   1     2184.25     2109.10     80.90 o 
   4  10   1      235.15      278.85     28.46 o 
   5  10   1     5820.13     5711.86    153.77 o 
   6  10   1        2.22        0.00      8.48 o 
   7  10   1     4458.48     4475.94    305.70 o 
  -7  11   1     6098.87     6193.83    261.01 o 
  -6  11   1      826.67      872.16     64.94 o 
  -5  11   1     2328.38     2409.86     79.08 o 
  -4  11   1     2104.72     2090.15     69.72 o 
  -3  11   1     3189.29     2989.98     81.13 o 
  -2  11   1      515.43      428.63     54.50 o 
  -1  11   1    10249.89     9741.83    298.72 o 
   0  11   1     2720.38     2656.35     82.67 o 
   1  11   1       16.69       51.82     26.11 o 
   2  11   1       51.97       63.31     10.40 o 
   3  11   1     8737.21     8531.81    155.38 o 
   4  11   1     1986.81     1898.48     66.86 o 
   5  11   1     2627.43     2611.05     83.91 o 
   6  11   1       17.89       29.01     21.08 o 
   7  11   1     2150.43     2090.79    140.64 o 
  -6  12   1        7.07       28.74     24.43 o 
  -5  12   1     1704.90     1682.05     86.56 o 
  -4  12   1     3870.32     3667.59    109.43 o 
  -3  12   1     5856.56     5541.04    121.78 o 
  -1  12   1     3704.48     3453.93     99.37 o 
   0  12   1     3096.76     2967.11    146.49 o 
   1  12   1    12979.94    12258.73    331.00 o 
   2  12   1     4162.06     4129.47    120.81 o 
   3  12   1     1770.68     1589.74     60.58 o 
   4  12   1       33.24       72.47     15.18 o 
   5  12   1     5650.68     5457.45    131.20 o 
   6  12   1     2112.91     2151.75    118.97 o 
  -6  13   1     4898.61     5131.21    174.39 o 
  -5  13   1      914.10      883.61     79.96 o 
  -4  13   1     1142.58     1072.66     73.84 o 
  -3  13   1     1373.32     1312.61     71.49 o 
  -2  13   1    14421.26    14054.25    254.94 o 
  -1  13   1     3164.35     3210.73     98.63 o 
   0  13   1     4149.99     4110.35    114.49 o 
   1  13   1       75.18       76.82     27.09 o 
   2  13   1      971.24      958.03     98.71 o 
   3  13   1     3315.54     3259.85     92.71 o 
   4  13   1     5135.38     5064.64    123.93 o 
   5  13   1     3577.23     3359.66    101.56 o 
   6  13   1       30.90       14.69     10.58 o 
  -5  14   1      239.31      279.00     44.16 o 
  -4  14   1     4547.91     4276.42    202.94 o 
  -3  14   1     5096.89     4962.94    153.35 o 
  -2  14   1       40.87       73.63     16.19 o 
  -1  14   1      289.09      343.90     35.22 o 
   0  14   1     6689.60     6641.56    158.28 o 
   1  14   1     2952.37     3084.69     99.17 o 
   2  14   1     7109.90     7210.55    180.69 o 
   3  14   1      825.92      750.58     53.23 o 
   4  14   1      483.10      456.58     40.59 o 
   5  14   1     1421.68     1475.98     65.97 o 
   6  14   1     6241.87     6577.17    271.85 o 
  -5  15   1      792.30      788.18     72.81 o 
  -4  15   1      736.50      695.79     94.64 o 
  -3  15   1      722.96      747.50     60.31 o 
  -2  15   1     9283.77     9604.32    205.94 o 
  -1  15   1      270.46      336.14     37.16 o 
   0  15   1     3857.48     3897.55    117.10 o 
   1  15   1       39.52        9.86     14.41 o 
   2  15   1     3582.59     3378.71    118.34 o 
   3  15   1      630.50      584.73     55.72 o 
   4  15   1     4483.00     4504.64    123.43 o 
   5  15   1      440.94      489.78     44.26 o 
  -4  16   1     4960.28     4696.44    210.57 o 
  -3  16   1      251.04      259.40     41.23 o 
  -2  16   1      217.86      340.86     58.83 o 
  -1  16   1       26.31       39.52     15.06 o 
   0  16   1     6434.44     6559.51    163.87 o 
   1  16   1      901.21      839.57     49.71 o 
   2  16   1     3911.95     4199.83    203.80 o 
   3  16   1      203.38      223.99     34.46 o 
   4  16   1      473.26      495.62     56.55 o 
   5  16   1      119.60      106.94     34.56 o 
  -4  17   1       54.62       53.28     20.32 o 
  -3  17   1      222.05      264.25     60.08 o 
  -2  17   1     4291.65     4071.29    192.86 o 
  -1  17   1      623.95      769.66     59.43 o 
   0  17   1     2705.56     2756.92    140.85 o 
   1  17   1       44.98       57.42     26.22 o 
   2  17   1     3023.53     3616.88    186.68 o 
   3  17   1     1451.21     1477.29     82.42 o 
   4  17   1     6852.79     6879.28    206.03 o 
  -3  18   1     2081.62     2140.42    105.08 o 
  -2  18   1      144.86      142.80     34.13 o 
  -1  18   1      382.17      476.79     76.55 o 
   0  18   1     2575.82     2590.80     96.54 o 
   1  18   1     5080.42     4918.90    206.84 o 
   2  18   1     2741.30     2924.27    323.26 o 
   3  18   1      269.39      342.87     47.67 o 
   4  18   1     1067.56     1200.93    117.34 o 
  -2  19   1     3011.50     3274.84    129.97 o 
  -1  19   1     5041.80     5293.03    228.72 o 
   0  19   1     1918.25     1742.64    134.35 o 
   1  19   1       52.75       84.94     27.85 o 
   2  19   1      883.47      959.96     68.80 o 
   3  19   1     4532.02     4552.79    239.77 o 
   0  20   1       13.35       39.58     15.67 o 
   1  20   1     7862.60     8202.83    289.51 o 
  -8   0   2     5830.06     6236.09    261.34 o 
  -6   0   2    11205.43    10970.90    320.93 o 
  -4   0   2     3842.49     3605.13    103.96 o 
  -2   0   2    54428.72    58149.58   1645.59 o 
   0   0   2      118.51      117.42      9.05 o 
   2   0   2    32327.59    33591.84    649.71 o 
   4   0   2     3456.96     3191.72     92.53 o 
   6   0   2    11085.17    11309.28    345.20 o 
   8   0   2    14507.23    15411.23    485.94 o 
  -8   1   2      788.52      912.29     61.51 o 
  -7   1   2       24.42       60.08     14.10 o 
  -6   1   2     7290.01     7779.68    181.57 o 
  -5   1   2      679.86      642.62     29.66 o 
  -4   1   2     9754.91    10162.84    156.15 o 
  -3   1   2      676.63      733.20     22.14 o 
  -2   1   2       64.42       96.76      7.73 o 
  -1   1   2     9449.10    10159.37    115.35 o 
   0   1   2    33373.14    34716.96    262.86 o 
   1   1   2       20.02       29.32      2.87 o 
   2   1   2    10820.16    11732.10    146.72 o 
   3   1   2     1646.22     1584.80     29.67 o 
   4   1   2    15013.27    14322.90    193.11 o 
   5   1   2      453.58      453.71     40.70 o 
   6   1   2     3530.31     3573.08    135.60 o 
   7   1   2        6.25       16.68      9.89 o 
   8   1   2     2630.04     2774.26    134.89 o 
  -8   2   2     3180.22     3292.02    127.40 o 
  -7   2   2     2981.23     3224.95    116.38 o 
  -6   2   2     4301.84     4062.01    122.00 o 
  -5   2   2      172.93      192.27     15.77 o 
  -4   2   2     4873.27     4751.11     73.76 o 
  -3   2   2    12952.92    13512.42    148.01 o 
  -2   2   2    14580.15    14793.61    150.92 o 
  -1   2   2        9.09       51.80      4.44 o 
   0   2   2     4505.49     4779.61     49.32 o 
   1   2   2    10159.19    11186.69    101.31 o 
   2   2   2    36251.51    39730.61    375.89 o 
   3   2   2    10720.29    10732.96    148.74 o 
   5   2   2     5755.99     5880.65    148.94 o 
   6   2   2     3957.12     3856.51    126.14 o 
   7   2   2     4037.73     4115.78    142.54 o 
   8   2   2     5605.76     5628.68    184.26 o 
  -8   3   2        9.76        5.86     39.98 o 
  -7   3   2      450.13      503.88     49.75 o 
  -6   3   2     5967.37     6137.70    157.76 o 
  -5   3   2    11246.63    11037.25    170.96 o 
  -4   3   2     5279.38     5281.00     80.96 o 
  -3   3   2     4097.59     4401.33     64.88 o 
  -2   3   2     7726.62     7945.28     91.99 o 
  -1   3   2    15914.66    16378.12    161.35 o 
   0   3   2     6289.00     7073.15     76.76 o 
   1   3   2     4313.60     4039.37     44.78 o 
   2   3   2     3233.56     3476.96     50.48 o 
   3   3   2     3545.31     3664.19    101.50 o 
   4   3   2     3541.64     3465.82     95.56 o 
   5   3   2    10061.28     9985.00    211.53 o 
   6   3   2       33.31       87.67     19.99 o 
   7   3   2       19.72       39.40     37.71 o 
   8   3   2      470.94      487.00     58.89 o 
  -8   4   2      314.00      357.87     69.34 o 
  -7   4   2     6067.49     6369.31    176.04 o 
  -6   4   2      996.52      960.05     59.02 o 
  -5   4   2      411.60      440.85     34.83 o 
  -4   4   2     1358.55     1334.28     41.89 o 
  -3   4   2    15905.94    16192.31    175.01 o 
  -2   4   2      211.66      227.91     13.03 o 
  -1   4   2     6711.44     6522.80     75.96 o 
   0   4   2     1621.52     1564.59     34.33 o 
   1   4   2    35618.64    37633.18    360.72 o 
   2   4   2      509.84      594.73     24.30 o 
   3   4   2    11630.02    11764.80    135.92 o 
   4   4   2       68.04       78.71     12.86 o 
   5   4   2     3846.81     3650.28    108.81 o 
   6   4   2     1573.77     1534.59     76.64 o 
   7   4   2     7268.28     7104.90    197.64 o 
   8   4   2      428.66      515.95     84.29 o 
  -7   5   2      831.11      808.21     57.21 o 
  -6   5   2      763.59      721.96     38.02 o 
  -5   5   2    13957.30    13950.66    207.52 o 
  -4   5   2     1299.27     1244.56     38.94 o 
  -3   5   2     5819.94     5997.26     84.25 o 
  -2   5   2     2845.72     2978.89     46.93 o 
  -1   5   2    21055.66    21330.05    211.20 o 
   0   5   2     6414.36     6379.30     91.59 o 
   1   5   2    17025.06    17914.38    214.65 o 
   2   5   2        1.36        2.67      3.74 o 
   3   5   2     2351.42     2122.65     56.00 o 
   4   5   2        4.45       25.02     13.64 o 
   5   5   2    16176.07    15989.69    296.69 o 
   6   5   2      235.03      244.55     36.24 o 
   7   5   2        1.11        0.15     10.94 o 
  -7   6   2     5725.50     6159.70    255.92 o 
  -6   6   2      425.35      405.18     33.28 o 
  -5   6   2      299.72      254.04     26.50 o 
  -4   6   2      129.75      136.55     13.03 o 
  -3   6   2    15280.25    15136.73    192.49 o 
  -2   6   2     3180.40     3179.33     50.89 o 
  -1   6   2      393.74      370.88     19.25 o 
   0   6   2      774.25      768.68     26.11 o 
   1   6   2    10001.00    10264.23    136.73 o 
   2   6   2      346.09      305.18     14.08 o 
   3   6   2    15888.09    15632.58    213.81 o 
   4   6   2      151.73      141.46     23.46 o 
   5   6   2     3401.27     3077.95     82.47 o 
   6   6   2      462.17      483.13     49.16 o 
   7   6   2     7180.47     6796.94    271.57 o 
  -7   7   2      544.39      501.87     75.84 o 
  -6   7   2     2049.99     2106.41     70.43 o 
  -5   7   2     9204.94     8917.44    156.75 o 
  -4   7   2      690.11      666.77     25.75 o 
  -3   7   2     1087.20     1184.23     36.90 o 
  -2   7   2     2109.76     1990.63     39.62 o 
  -1   7   2    39030.77    40759.93    449.88 o 
   0   7   2     6250.27     6240.60    105.61 o 
   1   7   2     8799.42     9345.99    326.40 o 
   2   7   2      694.44      739.99     31.11 o 
   3   7   2     3575.12     3252.74    114.16 o 
   4   7   2     4345.22     4128.65     93.64 o 
   5   7   2     3834.51     3716.24     94.06 o 
   6   7   2      846.33      788.37     55.02 o 
   7   7   2      164.71      221.89     37.04 o 
  -7   8   2     2113.00     2026.00    139.66 o 
  -6   8   2     2095.57     2084.72     90.82 o 
  -5   8   2      173.25      230.49     24.77 o 
  -4   8   2     2323.16     2329.31     85.30 o 
  -3   8   2     4966.59     4844.64     78.73 o 
  -2   8   2    13651.68    13928.66    157.72 o 
  -1   8   2     4332.91     4261.34     77.79 o 
   0   8   2       47.25      220.38     29.69 o 
   1   8   2    10675.08    11147.37    184.18 o 
   2   8   2     4992.42     4770.77     94.01 o 
   3   8   2     4713.13     4443.94    121.81 o 
   4   8   2      524.47      502.16     32.58 o 
   5   8   2      912.87      843.34     42.61 o 
   6   8   2     2161.63     2010.93     92.49 o 
   7   8   2     2770.51     2783.52    118.94 o 
  -7   9   2       14.23       32.43     14.52 o 
  -6   9   2     5981.22     5838.41    167.39 o 
  -5   9   2     4079.06     3948.82    129.75 o 
  -4   9   2     2914.03     2771.26     79.54 o 
  -3   9   2     1542.58     1540.03     41.57 o 
  -2   9   2     1307.49     1257.19     51.26 o 
  -1   9   2     2776.43     2715.22     60.96 o 
   0   9   2     8449.42     8195.08    158.06 o 
   1   9   2     3039.88     3163.99     80.94 o 
   2   9   2      282.71      267.55     28.53 o 
   3   9   2       13.63       25.85     11.27 o 
   4   9   2    13919.65    13268.56    303.35 o 
   5   9   2     3247.95     2998.22     86.73 o 
   6   9   2     2266.96     2193.45     77.08 o 
   7   9   2       18.57       27.14     13.95 o 
  -7  10   2       35.41       36.37     14.32 o 
  -6  10   2     2224.56     2262.52     99.94 o 
  -5  10   2       15.37       22.90     19.50 o 
  -4  10   2     7436.25     7311.52    140.37 o 
  -3  10   2      412.91      386.06     21.57 o 
  -2  10   2    11657.84    10797.20    194.93 o 
  -1  10   2      367.16      358.28     86.19 o 
   0  10   2     1126.41     1140.86     49.29 o 
   1  10   2     4130.25     4094.15    136.52 o 
   2  10   2    15660.13    15554.25    186.74 o 
   3  10   2     1615.30     1518.98     54.95 o 
   4  10   2     3306.83     3284.81    161.61 o 
   5  10   2       52.77       65.39     18.20 o 
   6  10   2     2717.12     2728.03     89.22 o 
   7  10   2       83.76       55.89     31.48 o 
  -7  11   2      105.21       82.78     35.10 o 
  -6  11   2     5905.47     5680.11    174.38 o 
  -5  11   2     2454.08     2364.89    104.23 o 
  -4  11   2     2275.29     2236.52     93.85 o 
  -3  11   2      126.82      147.91     16.00 o 
  -2  11   2     2978.53     3032.45    135.76 o 
  -1  11   2      506.58      510.56     26.88 o 
   0  11   2    18300.12    17763.13    241.11 o 
   1  11   2     1478.75     1335.45     72.21 o 
   2  11   2      442.81      384.72     30.05 o 
   3  11   2     1639.92     1539.54     85.02 o 
   4  11   2     9617.26     9538.22    174.23 o 
   5  11   2      562.79      572.17     42.71 o 
   6  11   2     2069.47     2027.35     76.93 o 
   7  11   2        1.08        5.63     21.13 o 
  -6  12   2     2781.58     2887.47    122.73 o 
  -5  12   2      153.66      201.70     34.00 o 
  -4  12   2     7536.50     7021.65    187.21 o 
  -3  12   2     2629.41     2562.53     73.17 o 
  -2  12   2    13639.65    13320.30    241.14 o 
  -1  12   2     2133.88     2121.41     60.84 o 
   0  12   2      268.99      241.71     43.69 o 
   1  12   2     2738.34     2613.73     84.37 o 
   2  12   2    12978.41    12441.68    242.75 o 
   3  12   2     2367.93     2177.55     71.95 o 
   4  12   2     1704.79     1583.72     63.90 o 
   5  12   2       27.64       33.85     11.17 o 
   6  12   2     5759.86     5876.88    154.72 o 
  -6  13   2     3233.30     3210.23    134.98 o 
  -5  13   2     4507.28     4363.64    152.01 o 
  -4  13   2     1720.42     1611.11     84.21 o 
  -3  13   2      293.54      312.67     62.63 o 
  -2  13   2     1277.80     1277.00     70.81 o 
  -1  13   2     4490.96     4311.61    119.85 o 
   0  13   2     9074.24     8441.67    426.29 o 
   1  13   2     5596.54     5971.60    143.43 o 
   2  13   2       13.07       12.44     21.34 o 
   3  13   2      458.47      459.08     37.74 o 
   4  13   2     3038.44     3113.92     94.53 o 
   5  13   2     6872.66     6872.92    156.06 o 
   6  13   2     1018.43     1127.87     58.53 o 
  -5  14   2      534.18      581.89     61.60 o 
  -4  14   2     1446.46     1352.37     79.77 o 
  -3  14   2     9393.90     8636.98    216.38 o 
  -2  14   2     5577.02     5283.86    139.28 o 
  -1  14   2     2601.12     2585.69     91.70 o 
   0  14   2      272.88      272.80     26.18 o 
   1  14   2     3358.03     3444.62    105.41 o 
   2  14   2     8470.59     7959.58    269.90 o 
   3  14   2     7176.75     6984.04    182.91 o 
   4  14   2      929.43      935.06     50.03 o 
   5  14   2      558.19      677.74     49.64 o 
   6  14   2      400.19      478.05     51.81 o 
  -5  15   2     5254.67     5606.80    230.24 o 
  -4  15   2      274.15      269.39     41.76 o 
  -3  15   2      713.39      775.71     65.24 o 
  -2  15   2        4.39       11.99     17.93 o 
  -1  15   2     7648.77     7734.67    180.89 o 
   0  15   2      353.81      444.89     41.24 o 
   1  15   2     5103.46     5054.77    135.57 o 
   2  15   2      561.86      590.44     56.99 o 
   3  15   2     1669.51     1709.91     84.43 o 
   4  15   2      654.92      678.60     46.81 o 
   5  15   2     8635.19     8915.35    432.35 o 
  -4  16   2        3.54       45.18     17.72 o 
  -3  16   2     8982.15     9257.41    315.35 o 
  -2  16   2      363.38      428.78     43.26 o 
  -1  16   2     1998.84     1944.20     82.28 o 
   0  16   2       88.52      133.78     29.09 o 
   1  16   2     8011.35     8196.22    273.90 o 
   2  16   2      383.83      384.52     44.51 o 
   3  16   2     8281.98     8676.20    317.35 o 
   4  16   2       13.96       58.13     19.00 o 
   5  16   2      262.43      306.22     44.01 o 
  -4  17   2      666.72      839.70    117.67 o 
  -3  17   2      177.64      184.63     35.19 o 
  -2  17   2       44.39       24.70     14.63 o 
  -1  17   2     6036.23     6513.02    170.25 o 
   0  17   2     1126.09     1256.60     65.72 o 
   1  17   2     1393.72     1446.12    102.61 o 
   2  17   2      395.72      451.02     48.61 o 
   3  17   2     1119.64     1188.43     70.95 o 
   4  17   2     1298.40     1366.16    120.48 o 
  -3  18   2     4957.66     4887.74    170.24 o 
  -2  18   2     3642.58     3872.91    191.99 o 
  -1  18   2      675.30      789.14     55.42 o 
   0  18   2       50.42      108.07     21.09 o 
   1  18   2     2772.09     2796.25    150.28 o 
   2  18   2     3298.09     3192.80    166.86 o 
   3  18   2     2998.94     2921.50    165.01 o 
   4  18   2     1319.34     1428.46    126.55 o 
  -2  19   2      176.06      223.85     51.57 o 
  -1  19   2     2153.11     2370.18     98.93 o 
   0  19   2     6174.95     6651.82    254.83 o 
   1  19   2     1402.32     1338.53    102.28 o 
   2  19   2      105.57      116.69     38.46 o 
  -1  20   2        2.53       21.67     19.83 o 
   0  20   2      142.50      306.41     60.46 o 
  -7   0   3     4665.98     4907.41    206.40 o 
  -3   0   3    15002.52    16099.50    243.35 o 
  -1   0   3   102156.98   106133.31   2382.69 o 
   1   0   3      239.05      280.05     12.27 o 
   3   0   3    21262.98    23035.72    475.76 o 
   5   0   3     6633.14     6460.48    226.77 o 
   7   0   3     7959.78     7526.62    293.19 o 
  -8   1   3      172.45      273.59     39.06 o 
  -7   1   3     1244.82     1313.08     68.79 o 
  -6   1   3      377.04      402.51     41.63 o 
  -5   1   3     9057.85     9472.73    181.69 o 
  -4   1   3      628.10      636.60     23.40 o 
  -3   1   3     7631.77     7721.68     97.26 o 
  -2   1   3      122.63      127.08      8.88 o 
  -1   1   3     5677.24     5725.83     67.18 o 
   0   1   3     2884.98     2983.26     33.91 o 
   1   1   3    18544.33    20370.49    163.01 o 
   2   1   3      172.29      220.97      7.80 o 
   3   1   3      397.12      419.43     13.15 o 
   4   1   3      997.84      972.32     33.02 o 
   5   1   3    25760.63    26238.78    429.88 o 
   6   1   3      101.85      108.94     22.80 o 
   7   1   3     3263.75     3195.55    125.34 o 
  -8   2   3     2362.82     2308.90    146.49 o 
  -7   2   3     6232.34     6824.08    180.10 o 
  -6   2   3     2142.47     2280.46     68.57 o 
  -5   2   3     3334.28     3339.43     65.32 o 
  -4   2   3     6049.38     6056.42     88.61 o 
  -3   2   3     8476.67     8790.50    107.27 o 
  -2   2   3     8775.12     8863.51    100.57 o 
  -1   2   3      136.35      172.83     11.83 o 
   0   2   3     5979.10     5730.49     55.40 o 
   1   2   3      113.31       97.03      5.64 o 
   2   2   3     8440.91     8951.14    104.27 o 
   3   2   3    19508.22    20810.09    218.15 o 
   4   2   3     2750.89     2759.25     64.45 o 
   5   2   3     8862.65     9055.00    199.83 o 
   6   2   3      303.20      325.18     41.83 o 
   7   2   3     2594.83     2742.42    115.45 o 
  -8   3   3     3240.93     3263.56    180.94 o 
  -7   3   3      163.59      180.20     29.39 o 
  -6   3   3      866.92      851.82     40.21 o 
  -5   3   3     4117.50     4054.10     74.25 o 
  -4   3   3     6260.80     6162.04    157.15 o 
  -3   3   3     6713.11     6713.20     88.63 o 
  -2   3   3       10.86       22.47      5.64 o 
  -1   3   3     4862.95     4863.17     95.67 o 
   0   3   3    16727.91    17256.42    170.17 o 
   1   3   3    14261.03    14851.82    139.73 o 
   2   3   3      774.66      804.71     24.55 o 
   3   3   3       13.33       59.52      8.76 o 
   4   3   3     1842.66     1677.60     50.13 o 
   5   3   3     7477.98     7357.50    252.88 o 
   6   3   3    10229.96    10018.88    230.17 o 
   7   3   3      676.25      776.99     62.10 o 
  -8   4   3     1520.07     1684.60    125.03 o 
  -7   4   3      687.22      688.66     69.99 o 
  -6   4   3     5995.66     6199.97    126.52 o 
  -5   4   3      108.57      112.98     12.87 o 
  -4   4   3       37.69       77.15      9.94 o 
  -3   4   3     4125.83     4233.46     65.80 o 
  -2   4   3    22639.34    23231.10    230.92 o 
  -1   4   3     2788.51     2722.33     52.31 o 
   0   4   3    17944.55    18378.89    182.70 o 
   1   4   3     5719.67     5982.28     67.81 o 
   2   4   3    42847.15    47860.27    452.99 o 
   3   4   3       33.22       22.43      5.27 o 
   4   4   3    11660.66    11244.81    170.93 o 
   5   4   3     1899.54     1697.92     75.73 o 
   6   4   3      931.37      928.21     59.59 o 
   7   4   3      396.58      487.18     54.00 o 
  -7   5   3      263.53      234.90     52.01 o 
  -6   5   3      969.30      997.47     56.11 o 
  -5   5   3      358.55      346.99     27.30 o 
  -4   5   3    17233.66    17458.81    197.69 o 
  -3   5   3      358.31      380.08     32.56 o 
  -2   5   3     1204.14     1136.97     27.14 o 
  -1   5   3        2.86        9.82      5.05 o 
   0   5   3    19464.04    20414.39    203.75 o 
   1   5   3       39.67       62.93      7.66 o 
   2   5   3    14684.22    14332.33    154.78 o 
   3   5   3       20.45       29.59      9.11 o 
   4   5   3     1747.15     1655.54     53.32 o 
   5   5   3     1675.45     1444.03     98.12 o 
   6   5   3    15416.86    15381.29    404.46 o 
   7   5   3      243.20      263.38     40.47 o 
  -7   6   3     1127.20     1185.55     99.36 o 
  -6   6   3     5639.80     5716.05    154.63 o 
  -5   6   3        8.96       31.56      9.04 o 
  -4   6   3       39.37       88.24     10.84 o 
  -3   6   3      672.84      599.79     25.15 o 
  -2   6   3    13955.97    13611.98    183.18 o 
  -1   6   3      747.50      917.78     29.77 o 
   0   6   3    11436.03    11799.66    130.90 o 
   1   6   3      654.97      632.11     20.32 o 
   2   6   3    10805.46    10910.27    192.45 o 
   3   6   3       47.23       62.53     18.31 o 
   4   6   3    10731.92    10557.78    183.03 o 
   5   6   3      589.67      569.53     34.89 o 
   6   6   3       28.11       24.28     28.66 o 
   7   6   3      298.19      375.05     49.44 o 
  -7   7   3      468.92      565.71     52.54 o 
  -6   7   3      277.18      297.49     37.53 o 
  -5   7   3     1551.71     1540.83     70.72 o 
  -4   7   3     8538.85     8447.60    119.09 o 
  -3   7   3      586.60      520.92     22.91 o 
  -2   7   3     1536.99     1484.04     37.80 o 
  -1   7   3     2372.62     2265.40     51.93 o 
   0   7   3    11296.21    11016.48    151.33 o 
   1   7   3    12362.96    12841.65    235.36 o 
   2   7   3     7624.87     7391.28    111.58 o 
   3   7   3       13.37       28.03      6.94 o 
   4   7   3     2605.96     2541.53     71.53 o 
   5   7   3     7029.56     6939.40    139.30 o 
   6   7   3     8108.53     7971.70    205.05 o 
   7   7   3     1827.90     1698.49     91.26 o 
  -7   8   3     1881.15     1892.59     91.52 o 
  -6   8   3     2940.13     2914.48    112.90 o 
  -5   8   3     4181.69     4068.72    126.06 o 
  -4   8   3     1231.75     1334.96     63.90 o 
  -3   8   3      871.18      850.44     34.30 o 
  -2   8   3     4510.31     4369.93     78.23 o 
  -1   8   3    19969.04    19859.16    247.04 o 
   0   8   3     6860.50     6798.44    116.47 o 
   1   8   3       28.33       48.52     10.72 o 
   2   8   3     1298.66     1317.51     43.96 o 
   3   8   3     7781.73     6934.89    464.37 o 
   4   8   3     1948.60     1914.07     62.69 o 
   5   8   3     2429.43     2284.68     73.83 o 
   6   8   3      499.58      460.06     50.29 o 
   7   8   3     3658.34     3661.72    140.68 o 
  -7   9   3       68.60      118.42     39.55 o 
  -6   9   3      265.05      317.43     42.08 o 
  -5   9   3    10145.68    10068.10    226.46 o 
  -4   9   3     3713.31     3659.74    116.17 o 
  -3   9   3    10561.59     9807.87    156.08 o 
  -2   9   3      961.08      904.46     34.24 o 
  -1   9   3     6860.52     6960.05    114.97 o 
   0   9   3      676.22      576.03     27.24 o 
   1   9   3    29576.93    30402.26    428.96 o 
   2   9   3     1226.14     1189.14     34.72 o 
   3   9   3      938.75      852.39     39.58 o 
   4   9   3       21.87       37.73     10.95 o 
   5   9   3    12034.26    11528.03    199.81 o 
   6   9   3     1934.29     1752.48     87.57 o 
   7   9   3     2638.68     2580.17    116.41 o 
  -7  10   3     4886.58     4599.49    213.88 o 
  -6  10   3      140.51      159.68     27.86 o 
  -5  10   3     8167.47     8021.30    201.63 o 
  -4  10   3      126.83      138.46     27.28 o 
  -3  10   3     4186.85     3924.96     89.36 o 
  -2  10   3     1164.33     1147.09     50.51 o 
  -1  10   3     7841.19     7064.86    176.62 o 
   0  10   3     1018.40     1096.21     48.71 o 
   1  10   3       93.52      118.16     14.77 o 
   2  10   3     2968.90     2723.82     88.09 o 
   3  10   3    20299.80    19940.55    278.64 o 
   4  10   3       25.18       45.31     11.95 o 
   5  10   3     3631.24     3441.27    107.99 o 
   6  10   3       80.08      121.83     28.22 o 
   7  10   3     4276.31     4086.68    213.01 o 
  -6  11   3       10.00       43.71     17.54 o 
  -5  11   3     6890.59     6942.78    189.77 o 
  -4  11   3      121.91      118.73     53.47 o 
  -3  11   3     6497.68     6226.48    129.59 o 
  -2  11   3        0.53       17.07      8.33 o 
  -1  11   3     5511.48     5365.79    103.39 o 
   0  11   3      921.89      870.14     65.77 o 
   1  11   3    20563.34    21000.97    275.69 o 
   2  11   3      305.60      295.45     31.36 o 
   3  11   3      147.21      159.68     29.85 o 
   4  11   3        1.24       22.16      9.35 o 
   5  11   3     9189.11     9059.17    176.68 o 
   6  11   3      651.00      658.97     47.90 o 
  -6  12   3      996.79     1059.96     70.94 o 
  -5  12   3     1082.44     1081.37     68.20 o 
  -4  12   3      658.70      621.21     51.91 o 
  -3  12   3     9452.55     8960.19    160.00 o 
  -2  12   3      257.19      289.01     31.24 o 
  -1  12   3     5458.89     5332.19    106.85 o 
   0  12   3      278.66      297.51     30.83 o 
   1  12   3      114.81      135.26     18.73 o 
   2  12   3     2335.59     2327.23     85.06 o 
   3  12   3     1879.50     1858.71     81.35 o 
   4  12   3     2196.24     2235.72     76.40 o 
   5  12   3     2146.71     2186.78     78.49 o 
   6  12   3       54.11       54.20     14.17 o 
  -6  13   3      107.11      125.36     39.66 o 
  -5  13   3     4574.55     4512.72    156.39 o 
  -4  13   3     6876.82     6498.57    269.84 o 
  -3  13   3     2044.26     1920.62     83.91 o 
  -2  13   3       21.07       52.48     14.60 o 
  -1  13   3      890.48      899.44     51.41 o 
   0  13   3     2807.81     2803.18     86.11 o 
   1  13   3     4683.13     4729.44    120.14 o 
   2  13   3     7025.15     6975.27    186.79 o 
   3  13   3      654.71      663.01     40.39 o 
   4  13   3      222.98      311.45     41.17 o 
   5  13   3     2950.37     2795.38    211.28 o 
   6  13   3     3697.39     3695.12    142.22 o 
  -5  14   3     1157.71     1169.38     77.50 o 
  -4  14   3       12.00       15.19     13.65 o 
  -3  14   3      153.70      186.70     33.87 o 
  -2  14   3    10757.77    10095.26    211.40 o 
  -1  14   3     1041.54     1133.50     58.47 o 
   0  14   3     4686.48     4508.03    104.36 o 
   1  14   3       16.60       40.98     10.40 o 
   2  14   3     5950.85     5772.28    154.15 o 
   3  14   3     1970.75     1867.96    138.74 o 
   4  14   3     3939.27     4082.24    112.60 o 
   5  14   3      731.50      740.53     65.63 o 
  -5  15   3      227.21      178.76     34.39 o 
  -4  15   3     8606.02     8112.27    225.35 o 
  -3  15   3      374.70      427.23     50.31 o 
  -2  15   3      271.60      247.48     33.31 o 
  -1  15   3       28.19       42.06     13.36 o 
   0  15   3     8011.80     8230.78    188.78 o 
   1  15   3        3.59       23.89     15.51 o 
   2  15   3     4675.83     4641.31    196.00 o 
   3  15   3      722.51      782.11     52.97 o 
   4  15   3     1310.48     1341.08     61.67 o 
   5  15   3      179.21      206.62     28.74 o 
  -4  16   3      611.19      767.27     71.05 o 
  -3  16   3      259.18      315.45     45.05 o 
  -2  16   3     6104.78     6125.58    163.39 o 
  -1  16   3       37.74       50.17     37.92 o 
   0  16   3     1121.50     1302.53     66.48 o 
   1  16   3      962.05     1018.72     61.82 o 
   2  16   3     6195.20     6045.83    235.12 o 
   3  16   3      417.81      576.41     76.82 o 
   4  16   3     3914.01     4013.30    351.70 o 
   5  16   3       10.03        2.38     22.21 o 
  -3  17   3     1180.15     1173.70     75.80 o 
  -2  17   3      305.11      347.43     39.96 o 
  -1  17   3      128.83      138.66     24.73 o 
   0  17   3     5807.66     5755.02    158.74 o 
   1  17   3     2200.10     2246.60    134.14 o 
   2  17   3     5267.27     5204.07    219.30 o 
   3  17   3        0.64       41.61     18.96 o 
  -3  18   3     1628.41     1859.92    205.16 o 
  -2  18   3     3413.07     3795.87    191.02 o 
  -1  18   3     4600.40     4886.28    148.53 o 
   0  18   3     1563.29     1592.18     77.53 o 
   1  18   3       30.78       30.34     20.26 o 
   2  18   3     2032.84     2161.67    120.92 o 
  -2  19   3       62.31      135.76     41.82 o 
  -1  19   3      452.72      575.46     53.31 o 
   0  19   3     2033.50     1891.76    126.12 o 
   1  19   3     7715.65     8185.92    298.17 o 
  -1  20   3     4710.53     5306.47    163.83 o 
  -6   0   4     9360.23     9514.41    197.20 o 
  -4   0   4      112.06      149.56     19.36 o 
  -2   0   4     5138.67     5126.14     95.62 o 
   0   0   4    53089.34    55465.73    591.66 o 
   2   0   4        6.44       22.46      6.22 o 
   4   0   4    11077.16    11019.95    207.94 o 
   6   0   4     3865.42     3529.98    177.58 o 
  -7   1   4        9.93       26.22     13.65 o 
  -6   1   4     1576.21     1679.34     57.09 o 
  -5   1   4       13.03       18.52      5.91 o 
  -4   1   4    10328.35    10696.96    154.98 o 
  -3   1   4     2358.24     2283.77     44.29 o 
  -2   1   4    15428.20    15537.20    161.38 o 
  -1   1   4     1547.64     1565.71     37.73 o 
   0   1   4     1252.36     1467.65     23.70 o 
   1   1   4       92.32      121.79      7.39 o 
   2   1   4    48787.04    54133.11    412.45 o 
   3   1   4     3181.18     3211.55     41.63 o 
   4   1   4      167.25      164.15     23.09 o 
   5   1   4       91.95       91.09     20.87 o 
   6   1   4     4297.96     4010.92    134.98 o 
   7   1   4     1944.70     1959.70    238.10 o 
  -8   2   4        0.09       -0.87     15.17 o 
  -7   2   4      662.76      567.09     72.70 o 
  -6   2   4    11284.24    11395.97    185.77 o 
  -5   2   4     4948.57     4639.94     98.21 o 
  -4   2   4     5019.93     5003.14     79.38 o 
  -3   2   4      279.78      293.12     23.67 o 
  -2   2   4     1822.75     1645.34     31.92 o 
  -1   2   4    28718.10    31304.31    599.20 o 
   0   2   4     9173.73     8953.25     83.23 o 
   1   2   4     5654.16     5944.42     61.39 o 
   2   2   4       38.63       60.86      5.40 o 
   3   2   4     8069.37     8540.57    108.86 o 
   4   2   4    13241.74    13538.95    161.27 o 
   5   2   4     7655.55     7638.06    182.77 o 
   6   2   4      505.33      535.92     61.54 o 
   7   2   4      302.77      322.42     45.22 o 
  -8   3   4     1660.52     1999.78    134.57 o 
  -7   3   4     4202.96     4189.93    192.32 o 
  -6   3   4       84.29      138.94     24.71 o 
  -5   3   4      108.00      136.69     14.46 o 
  -4   3   4     3587.33     3342.92     70.16 o 
  -3   3   4    11554.05    11889.07    137.95 o 
  -2   3   4     3940.40     3954.76     57.04 o 
  -1   3   4     3432.94     3165.32     59.88 o 
   0   3   4     6924.92     6825.66     80.46 o 
   1   3   4    10723.85    11101.94    100.87 o 
   2   3   4    39419.99    43416.04    337.32 o 
   3   3   4    14487.58    15204.87    171.06 o 
   4   3   4      198.45      206.10     18.92 o 
   5   3   4       65.90       82.70     20.57 o 
   6   3   4     1452.02     1548.49     80.01 o 
   7   3   4     7536.86     7310.53    208.08 o 
  -8   4   4       96.29      119.07     34.02 o 
  -7   4   4     2179.22     2271.19    137.49 o 
  -6   4   4     1904.56     1867.15     78.36 o 
  -5   4   4    12167.27    12048.78    202.64 o 
  -4   4   4      488.39      493.44     21.28 o 
  -3   4   4      163.12      208.70     13.37 o 
  -2   4   4      664.40      601.82     18.23 o 
  -1   4   4    52888.57    56122.01    604.16 o 
   0   4   4     6751.69     6740.60     80.41 o 
   1   4   4     5246.02     5016.00     55.79 o 
   2   4   4      129.85       99.64      6.77 o 
   3   4   4     8762.09     9314.31    117.69 o 
   4   4   4     2645.20     2673.21     90.62 o 
   5   4   4    13921.87    14188.13    278.27 o 
   6   4   4       39.07      121.02     36.84 o 
   7   4   4      170.06      200.67     35.95 o 
  -7   5   4     5354.91     5359.01    229.05 o 
  -6   5   4      196.08      226.98     32.03 o 
  -5   5   4      770.64      756.24     35.53 o 
  -4   5   4      826.20      799.72     33.59 o 
  -3   5   4    28106.33    28337.45    324.99 o 
  -2   5   4       56.96       65.27      7.11 o 
  -1   5   4      113.23      189.34     16.15 o 
   0   5   4      463.18      465.43     14.86 o 
   1   5   4    18934.21    18700.93    192.56 o 
   2   5   4      336.69      383.98     19.15 o 
   3   5   4    14778.33    14562.44    200.44 o 
   4   5   4      747.84      801.88     48.54 o 
   5   5   4      361.24      447.50     45.19 o 
   6   5   4      447.08      458.46     49.79 o 
   7   5   4     9110.98     8952.97    235.17 o 
  -7   6   4     2643.31     2552.53    103.98 o 
  -6   6   4      164.27      184.91     28.57 o 
  -5   6   4    11968.43    11800.87    236.89 o 
  -4   6   4       31.09       20.34      6.83 o 
  -3   6   4      260.51      217.08     19.30 o 
  -2   6   4     2684.51     2602.72     46.28 o 
  -1   6   4    34512.30    35383.51    401.70 o 
   0   6   4     1278.18     1228.62     27.86 o 
   1   6   4     2660.23     2637.21     43.63 o 
   2   6   4       13.01       19.63      8.09 o 
   3   6   4     7144.13     6933.53    224.06 o 
   4   6   4     1660.22     1459.77     72.99 o 
   5   6   4     9256.88     8994.18    208.28 o 
   6   6   4      816.69      750.76     59.03 o 
   7   6   4      270.50      325.74     55.85 o 
  -7   7   4     1512.46     1469.56     77.58 o 
  -6   7   4      227.80      328.28     40.62 o 
  -5   7   4       58.65       86.69     19.83 o 
  -4   7   4     3351.51     3302.49     79.24 o 
  -3   7   4    14176.88    13867.36    176.81 o 
  -2   7   4     4223.37     3746.03    239.16 o 
  -1   7   4       43.96       59.06      9.95 o 
   0   7   4      425.43      423.08     16.42 o 
   1   7   4     4823.25     4686.87     65.83 o 
   2   7   4     3155.18     3171.47     93.88 o 
   3   7   4     5658.58     5542.43    106.88 o 
   4   7   4      110.85      124.51     22.09 o 
   5   7   4     1135.66     1053.91     46.67 o 
   6   7   4     3631.83     3511.24    200.23 o 
   7   7   4     6430.74     6383.60    194.87 o 
  -7   8   4      699.92      763.46     55.21 o 
  -6   8   4     3854.14     3861.70    130.89 o 
  -5   8   4     4407.78     4331.08    132.59 o 
  -4   8   4      626.97      669.19     36.65 o 
  -3   8   4      584.38      518.69     23.80 o 
  -2   8   4     5988.20     5843.39    104.04 o 
  -1   8   4    15156.34    14962.32    201.01 o 
   0   8   4    15703.70    15964.98    177.23 o 
   1   8   4      541.84      574.59     46.42 o 
   2   8   4       97.97      118.48     15.69 o 
   3   8   4     2482.60     2379.61     66.13 o 
   4   8   4     6241.44     5968.71    121.69 o 
   5   8   4     4432.49     4194.85    144.81 o 
   6   8   4     2136.55     2050.18     95.82 o 
   7   8   4     1102.46     1121.30     74.27 o 
  -7   9   4      711.37      682.41     74.38 o 
  -6   9   4      345.04      414.32     47.98 o 
  -5   9   4      286.29      299.94     39.35 o 
  -4   9   4    13687.20    13533.23    218.35 o 
  -3   9   4     1383.40     1325.47     48.23 o 
  -2   9   4    11284.15    10783.85    162.83 o 
  -1   9   4        5.29       22.54      7.96 o 
   0   9   4     9475.75     9177.63    153.92 o 
   1   9   4      549.18      566.75     22.93 o 
   2   9   4    23337.41    22680.48    294.34 o 
   3   9   4     3063.37     2850.13     76.06 o 
   4   9   4       76.06      112.46     17.53 o 
   5   9   4       35.65       70.05     15.00 o 
   6   9   4     5092.29     5043.38    255.21 o 
   7   9   4     1258.26     1212.20    111.49 o 
  -7  10   4      175.09      222.55     49.95 o 
  -6  10   4     9901.15     9878.80    284.36 o 
  -5  10   4      326.20      366.21     43.92 o 
  -4  10   4     3507.85     3382.75     87.05 o 
  -3  10   4     1420.06     1285.90     56.02 o 
  -2  10   4     8207.15     7780.49    132.61 o 
  -1  10   4      254.53      279.88     23.30 o 
   0  10   4     6587.58     6445.35    139.25 o 
   1  10   4      626.81      653.11     26.15 o 
   2  10   4        4.35       18.16      7.60 o 
   3  10   4        6.62       21.83     15.59 o 
   4  10   4    14548.55    13920.03    221.49 o 
   5  10   4        9.33       -7.11      7.11 o 
   6  10   4     1783.87     1728.98     89.49 o 
  -6  11   4      712.27      862.93     62.59 o 
  -5  11   4      631.91      661.86     87.60 o 
  -4  11   4     5015.23     5126.18    250.12 o 
  -3  11   4       88.98      121.61     20.75 o 
  -2  11   4    12817.20    12466.53    229.64 o 
  -1  11   4      248.99      266.51     23.74 o 
   0  11   4     1782.41     1691.86     54.17 o 
   1  11   4     1132.91     1085.25     35.76 o 
   2  11   4    18296.46    18221.07    577.87 o 
   3  11   4      987.37      945.92     44.41 o 
   4  11   4      190.53      204.90     25.79 o 
   5  11   4        0.59       14.97     15.74 o 
   6  11   4     4006.96     3818.10    141.31 o 
  -6  12   4     4078.79     4103.79    152.83 o 
  -5  12   4     1091.08     1149.42     72.67 o 
  -4  12   4     1000.49     1081.16     66.90 o 
  -3  12   4      499.03      438.32     39.31 o 
  -2  12   4     3832.94     3732.77    108.43 o 
  -1  12   4     2319.00     2135.80     77.54 o 
   0  12   4    12036.08    11635.44    184.21 o 
   1  12   4     2777.28     2910.98     77.80 o 
   2  12   4        2.48        4.13     11.43 o 
   3  12   4     2111.42     1949.09     67.56 o 
   4  12   4    10465.08    10225.98    187.52 o 
   5  12   4     1353.55     1361.85     59.85 o 
   6  12   4      819.38      869.22     68.01 o 
  -5  13   4      359.49      377.29     49.82 o 
  -4  13   4      994.89      922.78     94.05 o 
  -3  13   4     5796.64     5815.96    147.71 o 
  -2  13   4     4591.06     4468.82    124.15 o 
  -1  13   4      921.06      925.29     51.56 o 
   0  13   4      374.72      397.43     31.67 o 
   1  13   4      649.05      680.65     47.49 o 
   2  13   4     6548.97     6351.21    184.63 o 
   3  13   4     4409.09     4176.53    107.22 o 
   4  13   4      209.90      234.35     36.31 o 
   5  13   4      748.01      777.52     46.68 o 
   6  13   4     2655.38     2677.25    112.15 o 
  -5  14   4     2596.80     2561.55    151.15 o 
  -4  14   4     1233.72     1169.98     73.76 o 
  -3  14   4      223.93      289.53     43.61 o 
  -2  14   4       36.46       26.74     14.30 o 
  -1  14   4    10153.35    10049.97    213.31 o 
   0  14   4     1823.78     1864.59     64.49 o 
   1  14   4     3426.95     3371.13    116.17 o 
   2  14   4        0.08        7.90     11.66 o 
   3  14   4     4936.67     4949.56    205.32 o 
   4  14   4     2046.24     1929.15     73.83 o 
   5  14   4     5195.36     5024.64    131.20 o 
  -4  15   4       47.54       61.96     17.99 o 
  -3  15   4     6584.06     6951.62    264.69 o 
  -2  15   4      214.65      209.37     29.47 o 
  -1  15   4     1650.78     1591.55     73.89 o 
   0  15   4      155.61      192.97     24.18 o 
   1  15   4     2888.78     2914.98    109.47 o 
   2  15   4      734.14      727.47     68.10 o 
   3  15   4     3470.15     3555.55    173.25 o 
   4  15   4      141.40      207.45     34.55 o 
   5  15   4      685.30      717.34     49.21 o 
  -4  16   4      364.80      407.50    102.44 o 
  -3  16   4       14.54       46.85     15.95 o 
  -2  16   4      251.52      261.07     43.18 o 
  -1  16   4    11234.57    11480.42    245.34 o 
   0  16   4      102.86      121.91     23.94 o 
   1  16   4     1480.68     1653.76    270.92 o 
   2  16   4        0.03        7.26     12.40 o 
   3  16   4     6276.33     6669.70    256.79 o 
   4  16   4      373.77      322.99     59.16 o 
  -3  17   4     4275.69     4659.54    201.64 o 
  -2  17   4     1470.92     1598.70    120.27 o 
  -1  17   4      588.66      695.35     53.09 o 
   0  17   4      138.19      177.31     27.75 o 
   1  17   4     2130.69     2309.12    141.18 o 
   2  17   4      859.19      992.69     65.63 o 
   3  17   4     3968.84     4140.36    145.81 o 
  -2  18   4     1918.01     2041.54     91.62 o 
  -1  18   4     6600.65     7308.66    191.69 o 
   0  18   4      790.17      799.18     79.09 o 
   1  18   4      796.10      716.83     88.20 o 
   2  18   4      118.88      123.35     27.62 o 
   3  18   4     3657.01     4041.82    219.95 o 
  -1  19   4      150.54      173.31     29.65 o 
   0  19   4     1214.26     1322.28    106.07 o 
  -5   0   5     4778.16     4739.40    178.88 o 
  -3   0   5     4478.58     4567.36    137.49 o 
  -1   0   5     3429.58     3195.84     77.71 o 
   1   0   5    10868.80    10785.14    143.05 o 
   3   0   5      926.70      811.62     27.71 o 
   5   0   5     8860.24     9004.21    194.61 o 
   7   0   5     5274.83     5078.28    241.51 o 
  -6   1   5      924.50      948.19     41.55 o 
  -5   1   5     1647.25     1585.11     44.08 o 
  -4   1   5      387.99      453.52     20.86 o 
  -3   1   5     9992.90    10069.96    171.53 o 
  -2   1   5    11483.04    11836.56    131.25 o 
  -1   1   5    40520.21    43488.45    479.51 o 
   0   1   5      121.69      210.29     10.12 o 
   1   1   5      622.32      609.65     16.25 o 
   2   1   5     3246.55     3129.32     42.43 o 
   3   1   5     9689.55     9694.86     96.61 o 
   4   1   5      137.88      157.21     16.26 o 
   5   1   5     3020.43     2880.87     84.68 o 
   6   1   5      656.25      630.79     57.00 o 
   7   1   5     5950.29     5967.00    187.54 o 
  -6   2   5     1793.97     1951.12     78.54 o 
  -5   2   5     4454.03     4350.07     93.10 o 
  -4   2   5    13651.01    13441.02    161.49 o 
  -3   2   5     4132.10     3968.54     71.84 o 
  -2   2   5     1786.51     1776.40     39.97 o 
  -1   2   5     6223.77     6294.43     99.80 o 
   0   2   5    15146.42    15644.28    137.12 o 
   1   2   5    13349.52    13645.64    122.49 o 
   2   2   5     5746.45     6030.87     66.82 o 
   3   2   5      906.44      960.98     28.68 o 
   4   2   5     8227.59     8319.82    123.33 o 
   5   2   5     5283.80     5501.33    121.69 o 
   6   2   5     3223.68     3188.59    274.34 o 
   7   2   5     2069.75     1819.77     96.95 o 
  -7   3   5     3479.54     3635.30    176.17 o 
  -6   3   5     8672.48     8992.52    199.26 o 
  -5   3   5     1013.97      951.96     40.03 o 
  -4   3   5     3283.37     2935.68    284.98 o 
  -3   3   5     6781.92     6607.79     90.14 o 
  -2   3   5    13305.42    13065.30    176.61 o 
  -1   3   5    15702.23    17190.04    215.39 o 
   0   3   5     5978.16     6161.75     77.65 o 
   1   3   5    11357.76    12171.03    112.49 o 
   2   3   5     9221.40     9479.49     93.84 o 
   3   3   5     5221.69     5082.45    112.18 o 
   4   3   5    10055.38    10031.94    137.65 o 
   5   3   5        3.60        1.75      8.05 o 
   6   3   5     1059.63     1000.91     64.78 o 
   7   3   5     1734.30     1706.56     94.08 o 
  -7   4   5      124.57      212.54     31.85 o 
  -6   4   5     1967.88     1985.27    118.26 o 
  -5   4   5      159.99      155.29     19.28 o 
  -4   4   5    21006.63    21250.82    273.80 o 
  -3   4   5     1158.69     1080.58     46.16 o 
  -2   4   5      451.85      450.97     23.32 o 
  -1   4   5       25.39       68.11     12.57 o 
   0   4   5    28916.21    30114.30    345.23 o 
   1   4   5     1469.02     1474.65     26.96 o 
   2   4   5     9220.96     9451.94     94.48 o 
   3   4   5        0.22       13.30      4.70 o 
   4   4   5     4903.90     4931.19     87.92 o 
   5   4   5     2975.57     2945.58    106.67 o 
   6   4   5     7132.10     7208.95    195.38 o 
   7   4   5     1141.96     1165.77     75.71 o 
  -7   5   5       88.39       73.75     20.97 o 
  -6   5   5     6192.20     6388.95    248.28 o 
  -5   5   5      438.70      448.15     29.96 o 
  -4   5   5     4047.25     4019.39     87.40 o 
  -3   5   5       28.72       36.53      9.90 o 
  -2   5   5     6578.19     6402.24    129.34 o 
  -1   5   5     2929.40     2772.97     61.34 o 
   0   5   5     7187.07     7180.46    119.36 o 
   1   5   5        1.94       -3.12      4.17 o 
   2   5   5     3842.29     3666.22     48.61 o 
   3   5   5       25.83       38.80      8.23 o 
   4   5   5    16607.39    16123.58    228.65 o 
   5   5   5     1196.21     1034.97     61.67 o 
   6   5   5     2276.64     2273.10    182.30 o 
   7   5   5      429.29      505.62     57.96 o 
  -7   6   5       12.89       25.25     14.63 o 
  -6   6   5     1339.38     1301.20     68.56 o 
  -5   6   5     1947.19     1910.30     61.47 o 
  -4   6   5    14632.18    14432.70    209.91 o 
  -3   6   5      208.78      190.41     19.43 o 
  -2   6   5       14.46       28.95     13.45 o 
  -1   6   5       31.71       35.62      7.64 o 
   0   6   5     8226.00     8070.08    120.32 o 
   1   6   5      787.17      780.58     24.07 o 
   2   6   5    15946.04    15682.90    200.43 o 
   3   6   5       93.72       90.15     12.44 o 
   4   6   5     5581.48     5425.10    115.30 o 
   5   6   5      292.66      366.46     42.62 o 
   6   6   5     9004.54     8917.42    257.00 o 
   7   6   5       67.19       73.66     20.97 o 
  -7   7   5     1371.45     1375.40     82.72 o 
  -6   7   5     3679.14     3686.69    125.18 o 
  -5   7   5      767.58      841.19     52.51 o 
  -4   7   5     4406.10     4394.51     96.92 o 
  -3   7   5     5502.37     5290.26    117.02 o 
  -2   7   5    10255.95    10069.04    153.09 o 
  -1   7   5     6682.52     5720.04    417.77 o 
   0   7   5      882.92      808.24     36.96 o 
   1   7   5      969.69      886.45     44.96 o 
   2   7   5     6130.48     6092.71     97.23 o 
   3   7   5     3343.75     3271.25     82.53 o 
   4   7   5     3864.71     3694.34     89.67 o 
   5   7   5      305.03      330.88     40.80 o 
   6   7   5     1844.98     1719.97     87.58 o 
   7   7   5      676.13      584.46     62.20 o 
  -7   8   5       40.54       57.04     19.29 o 
  -6   8   5      430.89      406.82     59.32 o 
  -5   8   5     3858.21     3788.68    132.13 o 
  -4   8   5     3708.42     3560.55     87.42 o 
  -3   8   5     5394.85     5149.60    101.58 o 
  -2   8   5        2.01       22.11     10.14 o 
  -1   8   5       29.46       48.58     13.70 o 
   0   8   5     4067.27     3977.74    101.71 o 
   1   8   5     9761.56     9812.79    158.15 o 
   2   8   5     2486.16     2614.37     59.70 o 
   3   8   5      889.93      798.17     33.27 o 
   4   8   5     3049.36     2740.31     77.15 o 
   5   8   5     2900.31     2914.31     84.06 o 
   6   8   5     4715.88     4671.00    154.82 o 
   7   8   5     1496.86     1601.28    127.96 o 
  -7   9   5     3830.50     4039.33    201.96 o 
  -6   9   5     2538.47     2466.35    105.15 o 
  -5   9   5     1154.47     1215.51     68.01 o 
  -4   9   5      929.16      809.13     39.45 o 
  -3   9   5     4173.60     4090.22    172.49 o 
  -2   9   5       14.23       23.75      8.75 o 
  -1   9   5     9539.94     8976.42    144.50 o 
   0   9   5       14.33       45.32      9.77 o 
   1   9   5      688.19      754.72     32.90 o 
   2   9   5      765.74      813.71     32.67 o 
   3   9   5    14526.59    13814.77    185.94 o 
   4   9   5     3619.09     3350.55     88.78 o 
   5   9   5     1808.02     1828.98     66.44 o 
   6   9   5      528.46      642.59     60.62 o 
  -6  10   5        1.61        6.58     11.35 o 
  -5  10   5     6769.09     6444.35    239.94 o 
  -4  10   5        7.00       35.50     13.50 o 
  -3  10   5     5115.40     4916.91    126.44 o 
  -2  10   5      330.50      327.95     30.46 o 
  -1  10   5     3018.38     2915.76     73.78 o 
   0  10   5      125.11      142.80     23.67 o 
   1  10   5    12259.50    12129.57    183.24 o 
   2  10   5      239.26      287.96     29.89 o 
   3  10   5     1756.13     1643.10     52.06 o 
   4  10   5      356.33      330.79     31.45 o 
   5  10   5     6222.41     6136.90    135.89 o 
   6  10   5      154.58      176.82     32.69 o 
  -6  11   5      402.14      458.49     54.40 o 
  -5  11   5     1115.15     1067.35     67.85 o 
  -4  11   5        6.11       22.76      9.62 o 
  -3  11   5     7403.60     7238.34    164.76 o 
  -2  11   5      682.12      607.60     32.92 o 
  -1  11   5    16804.47    16061.08    230.13 o 
   0  11   5      506.03      516.40     31.93 o 
   1  11   5     8462.64     8130.34    142.31 o 
   2  11   5     2297.51     2307.50    103.99 o 
   3  11   5    13076.27    13014.08    186.07 o 
   4  11   5        7.38       18.88      9.33 o 
   5  11   5      759.80      746.98     43.95 o 
   6  11   5        1.49        5.67     28.82 o 
  -5  12   5     5341.32     5458.82    210.85 o 
  -4  12   5     2712.12     2502.73    106.89 o 
  -3  12   5     1990.43     1991.36     78.40 o 
  -2  12   5     1447.03     1476.94     65.88 o 
  -1  12   5     3236.34     3132.06     81.64 o 
   0  12   5     7162.33     6960.49    132.78 o 
   1  12   5     6333.67     6394.95    294.60 o 
   2  12   5      737.39      751.62     61.38 o 
   3  12   5      146.54      198.38     26.25 o 
   4  12   5       13.07       33.28     17.80 o 
   5  12   5     8998.91     8850.44    178.68 o 
   6  12   5      332.13      414.00     73.14 o 
  -5  13   5      471.73      459.35     54.64 o 
  -4  13   5      240.68      265.03     39.93 o 
  -3  13   5     3330.20     3242.35    145.19 o 
  -2  13   5     3768.22     3633.33    113.09 o 
  -1  13   5     6246.53     6001.93    124.26 o 
   0  13   5      595.00      569.21     34.16 o 
   1  13   5     4147.61     4055.13    127.87 o 
   2  13   5     1648.78     1752.09    108.19 o 
   3  13   5     3805.60     3711.68    106.53 o 
   4  13   5     3404.32     3281.83    123.68 o 
   5  13   5      261.85      239.87     40.99 o 
  -5  14   5      176.62      267.73     59.92 o 
  -4  14   5     6179.56     6080.67    366.05 o 
  -3  14   5      819.86      775.62     49.18 o 
  -2  14   5       53.74       43.01     14.00 o 
  -1  14   5     1373.63     1279.00     63.89 o 
   0  14   5     9669.95     9663.76    179.93 o 
   1  14   5     1697.62     1781.11     82.85 o 
   2  14   5     1184.79     1356.97     72.89 o 
   3  14   5       21.93       44.60     17.72 o 
   4  14   5     2739.42     2834.52    114.77 o 
   5  14   5      625.02      691.55     56.02 o 
  -4  15   5      452.76      581.42     63.62 o 
  -3  15   5       20.80       31.79     13.77 o 
  -2  15   5     6233.57     5870.19    158.57 o 
  -1  15   5       15.57       26.46     13.67 o 
   0  15   5      515.63      538.68     79.48 o 
   1  15   5       18.41       21.26     13.86 o 
   2  15   5     7676.14     8173.98    210.58 o 
   3  15   5      404.24      506.83     54.09 o 
   4  15   5     5448.67     5466.36    143.03 o 
  -3  16   5       84.06       52.55     20.80 o 
  -2  16   5       39.36       31.71     13.76 o 
  -1  16   5      211.37      228.49     33.57 o 
   0  16   5    12336.44    12903.19    382.25 o 
   1  16   5      765.05      873.87     59.04 o 
   2  16   5     2569.68     2674.47    111.29 o 
   3  16   5        7.63       11.39     13.17 o 
  -3  17   5      765.87      751.39     90.47 o 
  -2  17   5     3789.45     3765.81    167.02 o 
  -1  17   5      807.05      859.72     55.82 o 
   0  17   5       20.74       33.26     23.84 o 
   1  17   5        7.56       14.91     15.49 o 
   2  17   5     5410.47     5663.71    175.24 o 
   3  17   5     1949.54     2296.22    160.90 o 
  -2  18   5      250.50      276.80     37.81 o 
  -1  18   5      872.90     1035.16     63.70 o 
   0  18   5     3371.58     3525.76    182.68 o 
   1  18   5     1888.76     2062.95    137.60 o 
   2  18   5     2485.48     2968.74    182.57 o 
  -1  19   5     2912.29     3233.65    173.25 o 
  -6   0   6       13.82       66.96     24.27 o 
  -4   0   6    10350.39    10244.43    276.07 o 
  -2   0   6    17440.32    18433.91    407.44 o 
   0   0   6     1553.78     1684.43     69.88 o 
   2   0   6    12265.61    12969.28    174.03 o 
   4   0   6      992.83      446.72     44.86 o 
   6   0   6    11121.47    11178.39    368.38 o 
  -6   1   6     7630.11     7829.34    177.68 o 
  -5   1   6      360.04      397.33     35.88 o 
  -4   1   6    10654.40    10932.55    164.66 o 
  -3   1   6      392.60      342.40     54.99 o 
  -2   1   6     8863.36     8998.62    110.41 o 
  -1   1   6     1989.98     1912.42     47.82 o 
   0   1   6     8488.11     8369.31     87.48 o 
   1   1   6     1517.35     1494.24     28.74 o 
   2   1   6      172.61      208.12     15.16 o 
   3   1   6      839.38      859.76     36.65 o 
   4   1   6    14247.65    14809.33    263.47 o 
   5   1   6       36.64       60.13     22.60 o 
   6   1   6     1542.50     1498.65     82.49 o 
   7   1   6        1.44        6.20     13.56 o 
  -6   2   6       48.84       86.67     23.46 o 
  -5   2   6     1638.63     1698.51     55.52 o 
  -4   2   6     8987.85     8793.07    186.14 o 
  -3   2   6     5806.78     5940.83    103.72 o 
  -2   2   6      329.81      281.23     21.49 o 
  -1   2   6     1047.92     1029.29     35.71 o 
   0   2   6     9627.35     9579.08    104.46 o 
   1   2   6     1557.30     1585.67     29.82 o 
   2   2   6    17007.10    17933.73    160.40 o 
   3   2   6     1434.56     1438.08     62.36 o 
   4   2   6       91.65      125.28     19.32 o 
   5   2   6     1095.70     1153.46     51.38 o 
   6   2   6     4153.57     4166.86    144.36 o 
   7   2   6     2677.96     2488.06    117.70 o 
  -7   3   6     2787.57     2770.68    148.22 o 
  -6   3   6     3809.04     3612.46    205.05 o 
  -5   3   6     3969.69     3833.04     90.03 o 
  -4   3   6     6272.31     6370.18    116.39 o 
  -3   3   6      256.03      275.08     55.04 o 
  -1   3   6     6520.59     6391.54    107.50 o 
   0   3   6     5466.20     5230.60     66.38 o 
   1   3   6     2608.41     2642.15     43.00 o 
   2   3   6     1623.76     1602.35     32.59 o 
   3   3   6     4507.68     4632.92     70.63 o 
   4   3   6     5576.84     5649.06    119.40 o 
   5   3   6     4908.85     4836.36    116.27 o 
   6   3   6       64.25       98.95     21.65 o 
   7   3   6      461.32      548.17     61.05 o 
  -7   4   6     2900.54     2869.82    154.07 o 
  -6   4   6       36.69      137.71     29.04 o 
  -5   4   6      484.02      535.14     31.72 o 
  -4   4   6     6087.21     6001.20    113.32 o 
  -3   4   6    17109.46    16911.26    276.72 o 
  -2   4   6     2322.14     2211.96     57.77 o 
  -1   4   6     4361.94     4077.16    111.04 o 
   0   4   6      492.77      447.72     22.57 o 
   1   4   6    27405.21    28249.24    440.62 o 
   2   4   6     2105.34     1930.66     34.22 o 
   3   4   6     4665.82     4441.35     69.29 o 
   4   4   6       93.91       91.04     28.25 o 
   5   4   6     3438.83     3591.00    100.16 o 
   6   4   6      956.34     1069.32     54.63 o 
   7   4   6     5764.90     5723.26    187.95 o 
  -7   5   6     4695.42     5006.34    216.26 o 
  -6   5   6       14.75       30.67     11.72 o 
  -5   5   6     6686.84     6691.65    130.31 o 
  -4   5   6       42.85       60.54     23.50 o 
  -3   5   6       10.02       50.41     15.61 o 
  -2   5   6      359.77      351.48     32.18 o 
  -1   5   6    12524.51    12117.89    215.55 o 
   0   5   6      132.24      147.10     20.93 o 
   1   5   6     2319.89     2221.33     44.08 o 
   2   5   6      670.04      652.16     34.54 o 
   3   5   6     9956.51     9883.84    138.00 o 
   4   5   6      583.46      570.23     28.04 o 
   5   5   6     4473.89     4432.71    113.99 o 
   6   5   6      418.45      408.86     39.02 o 
   7   5   6     1549.03     1624.49     93.70 o 
  -7   6   6     3848.71     4076.21    156.08 o 
  -6   6   6      115.03      127.71     25.17 o 
  -5   6   6     1667.39     1686.20     59.31 o 
  -4   6   6      612.49      579.53     31.31 o 
  -3   6   6    18913.49    18682.19    220.08 o 
  -2   6   6      252.70      235.24     44.28 o 
  -1   6   6       60.52       59.14     10.09 o 
   0   6   6       37.59       51.19      9.99 o 
   1   6   6    21089.63    20874.36    261.28 o 
   2   6   6      131.52      177.89     16.43 o 
   3   6   6     5919.39     5812.94     98.56 o 
   4   6   6      141.28      150.36     17.16 o 
   5   6   6     4007.66     3913.30    126.88 o 
   6   6   6      561.69      594.54     47.61 o 
   7   6   6     7168.52     6903.35    205.35 o 
  -7   7   6     3146.70     3388.85    127.52 o 
  -6   7   6     2269.06     2424.28    100.33 o 
  -5   7   6     2352.05     2425.65     80.81 o 
  -4   7   6      361.08      357.31     29.59 o 
  -3   7   6      594.64      608.75     38.09 o 
  -2   7   6     3350.70     3193.75     76.03 o 
  -1   7   6    12304.70    11555.57    171.71 o 
   0   7   6     4622.97     4376.10     87.23 o 
   1   7   6      412.28      403.52     21.47 o 
   2   7   6      723.34      707.46     28.67 o 
   3   7   6    12947.78    12716.78    199.72 o 
   4   7   6     4815.63     4645.77     92.90 o 
   5   7   6     2273.33     2407.54     82.81 o 
   6   7   6      577.86      547.05     46.97 o 
   7   7   6      589.07      650.92    148.38 o 
  -7   8   6     1171.92     1411.56    113.44 o 
  -6   8   6      323.24      365.55     43.66 o 
  -5   8   6     3551.12     3622.76     95.09 o 
  -4   8   6     3777.89     3728.43    118.28 o 
  -3   8   6     5897.69     5688.51    113.02 o 
  -2   8   6     9090.61     8730.29    146.45 o 
  -1   8   6       75.98       79.97     13.22 o 
   0   8   6      859.09      781.59     33.91 o 
   1   8   6     9850.37     9713.28    151.55 o 
   2   8   6     8313.40     8127.43    147.64 o 
   3   8   6      824.05      838.19     36.11 o 
   4   8   6      422.93      471.33     29.69 o 
   5   8   6      248.31      291.36     32.68 o 
   6   8   6     6590.94     6437.29    218.37 o 
  -6   9   6     8295.58     8612.04    222.47 o 
  -5   9   6     1020.08     1227.06     69.39 o 
  -4   9   6     5543.13     5590.64    131.45 o 
  -3   9   6       13.37       22.36     11.40 o 
  -2   9   6     9690.60     9076.77    174.04 o 
  -1   9   6      959.85      831.38     37.24 o 
   0   9   6    13019.62    11933.70    227.37 o 
   1   9   6      412.40      497.74     38.76 o 
   2   9   6      127.04      204.63     24.56 o 
   3   9   6      818.08      829.70     42.70 o 
   4   9   6    10199.39    10059.43    157.98 o 
   5   9   6     1433.64     1342.88     61.54 o 
   6   9   6      798.78      805.04     53.72 o 
  -6  10   6      703.93      804.85     68.07 o 
  -5  10   6       14.41        6.37     10.99 o 
  -4  10   6     6809.80     6775.42    139.65 o 
  -3  10   6        2.83        7.31     10.67 o 
  -2  10   6     4375.55     4255.25    136.48 o 
  -1  10   6      149.27      188.21     21.53 o 
   0  10   6     3778.55     3761.08     87.04 o 
   1  10   6     3963.46     3880.75    116.25 o 
   2  10   6    22962.72    23214.71    325.79 o 
   3  10   6      506.34      508.75     39.41 o 
   4  10   6        4.38       15.69     10.23 o 
   5  10   6        6.27       10.97      8.18 o 
   6  10   6     7942.90     8044.03    183.31 o 
  -6  11   6     5083.63     5414.92    262.42 o 
  -5  11   6      134.75      162.64     29.39 o 
  -4  11   6     3789.24     3862.17    102.56 o 
  -3  11   6      460.02      394.03     38.87 o 
  -2  11   6     9077.78     8654.48    323.73 o 
  -1  11   6      124.09      142.04     18.91 o 
   0  11   6    15949.61    15632.68    228.42 o 
   1  11   6      151.33      129.62     23.83 o 
   2  11   6     1246.76     1311.13     67.23 o 
   3  11   6      130.74      171.11     24.49 o 
   4  11   6    10012.01    10321.47    195.57 o 
   5  11   6       89.74      130.93     27.47 o 
   6  11   6     2092.47     2177.69    147.25 o 
  -5  12   6        6.07        2.28     21.24 o 
  -4  12   6     9452.45     9153.86    314.28 o 
  -3  12   6     1135.78     1113.18     59.05 o 
  -2  12   6      995.69     1044.95     55.35 o 
  -1  12   6       86.69      110.34     27.88 o 
   0  12   6     1765.14     1682.24     58.76 o 
   1  12   6     1873.64     1890.82     82.89 o 
   2  12   6     3742.33     3847.65    125.92 o 
   3  12   6      284.93      348.05     45.83 o 
   4  12   6       45.36       71.26     18.02 o 
   5  12   6      198.23      197.04     26.89 o 
  -5  13   6     1863.20     1876.27    100.09 o 
  -4  13   6      935.44      974.12     65.90 o 
  -3  13   6      709.55      653.32     47.25 o 
  -2  13   6     2824.69     2630.66    151.96 o 
  -1  13   6     2815.04     2697.14     79.46 o 
   0  13   6     4788.91     4688.89    108.94 o 
   1  13   6     1431.10     1452.85     73.45 o 
   2  13   6       20.04       44.34     15.22 o 
   3  13   6     1341.73     1342.79     61.33 o 
   4  13   6     3159.77     3127.41    101.04 o 
   5  13   6     2039.62     2107.54     97.11 o 
  -4  14   6      384.76      356.07     48.08 o 
  -3  14   6     7354.02     7553.60    186.72 o 
  -2  14   6        9.21       12.97     19.72 o 
  -1  14   6      221.87      251.40     47.62 o 
   0  14   6     1826.68     1857.91     66.20 o 
   1  14   6     5310.92     5255.69    156.76 o 
   2  14   6     2136.13     2288.74    109.16 o 
   3  14   6     1729.90     1676.41    108.02 o 
   4  14   6        9.12        2.65     11.61 o 
   5  14   6     2501.17     2273.47    137.06 o 
  -4  15   6      223.96      331.22     76.82 o 
  -3  15   6      360.14      499.68     82.29 o 
  -2  15   6      486.21      567.24     49.32 o 
  -1  15   6     8809.35     8864.90    206.27 o 
   0  15   6        3.04        9.53     14.22 o 
   1  15   6     2177.23     2194.58     97.58 o 
   2  15   6       50.88       46.13     15.97 o 
   3  15   6     4704.42     4637.56    154.23 o 
   4  15   6      156.92      232.84     47.78 o 
  -3  16   6     6032.75     6119.85    171.90 o 
  -2  16   6       11.57       25.82     14.59 o 
  -1  16   6       50.71       67.55     17.04 o 
   0  16   6       23.42       27.30     18.96 o 
   1  16   6     9313.26     9769.82    240.34 o 
   2  16   6      180.90      195.14     80.02 o 
   3  16   6     2490.39     2544.70    112.06 o 
  -2  17   6      201.04      252.11     37.41 o 
  -1  17   6     6501.37     7038.83    189.08 o 
   0  17   6     1134.14     1318.92    105.31 o 
   1  17   6     2181.28     2316.08    107.26 o 
   2  17   6       43.09      113.89     25.74 o 
  -2  18   6      900.97      861.58     84.62 o 
  -1  18   6       41.04       95.15     29.31 o 
   2  18   6     3866.05     4442.28    239.12 o 
  -5   0   7      514.23      463.08     56.67 o 
  -3   0   7    10831.59    10489.30    281.06 o 
  -1   0   7    11020.49     9825.40    184.62 o 
   1   0   7    11569.69    11660.69    204.93 o 
   3   0   7     6137.59     6150.70    144.37 o 
   5   0   7        8.78       22.64     17.23 o 
   7   0   7     7796.49     7443.09    316.38 o 
  -6   1   7      377.38      396.31     39.67 o 
  -5   1   7    10324.06    10324.11    262.53 o 
  -4   1   7     1263.30     1188.10     56.17 o 
  -3   1   7     1170.71     1056.61     50.22 o 
  -2   1   7      289.76      249.43     25.58 o 
  -1   1   7    14542.83    13059.90   1433.07 o 
   0   1   7     2520.50     2371.60     51.21 o 
   1   1   7    10611.86    10366.22    106.79 o 
   2   1   7     1010.59      958.97     41.51 o 
   3   1   7      408.00      403.84     32.54 o 
   4   1   7     2531.17     2431.89     84.61 o 
   5   1   7    17198.92    16745.98    262.03 o 
   6   1   7     1412.20     1395.69     87.27 o 
   7   1   7     1552.99     1480.48     91.39 o 
  -7   2   7     7276.46     7629.66    271.41 o 
  -6   2   7     3038.75     3257.48    108.35 o 
  -5   2   7      369.33      417.39     38.91 o 
  -4   2   7      199.11      208.19     27.86 o 
  -3   2   7     4046.12     3845.00     81.21 o 
  -2   2   7     6924.04     6651.64    183.49 o 
  -1   2   7     2533.40     2369.91    109.45 o 
   0   2   7      528.14      479.62     24.13 o 
   1   2   7     3736.05     3740.43    104.81 o 
   2   2   7     6520.15     6366.49     82.26 o 
   3   2   7    11447.37    11482.03    229.64 o 
   4   2   7     5338.61     5269.35    194.41 o 
   5   2   7       64.73       41.18     13.48 o 
   6   2   7     2047.48     2072.96     99.89 o 
   7   2   7     7028.49     6938.88    212.81 o 
  -7   3   7      271.89      295.36     55.80 o 
  -6   3   7     1332.04     1372.93     66.88 o 
  -5   3   7     2214.27     2230.83     86.90 o 
  -4   3   7     3731.07     3569.11     83.35 o 
  -3   3   7      436.74      397.64     34.31 o 
  -2   3   7       31.31       43.62     10.59 o 
   0   3   7    16733.80    16373.34    338.91 o 
   1   3   7     6364.60     6449.66     76.18 o 
   2   3   7     2715.93     2713.91     47.56 o 
   3   3   7       42.53       59.27      9.86 o 
   4   3   7     6279.57     6311.90    132.18 o 
   5   3   7     4650.81     4573.15    116.16 o 
   6   3   7     5351.84     5337.57    170.05 o 
   7   3   7     1371.42     1212.63    113.87 o 
  -7   4   7      842.23     1015.33     90.36 o 
  -6   4   7     6267.65     6157.04    159.71 o 
  -5   4   7       94.69      109.80     32.07 o 
  -4   4   7      600.39      631.67     32.46 o 
  -3   4   7     1262.45     1270.20     60.51 o 
  -2   4   7    11800.25    11430.05    173.21 o 
  -1   4   7     4347.10     4185.11     86.55 o 
   0   4   7      969.82     1025.44     37.45 o 
   1   4   7      407.85      440.90     21.13 o 
   2   4   7     8829.70     8291.59    192.24 o 
   3   4   7     1370.99      628.91    107.21 o 
   4   4   7     7687.58     7506.90    148.78 o 
   5   4   7      207.78      263.53     48.43 o 
   6   4   7     1222.47     1182.21     76.26 o 
   7   4   7     1151.48     1315.24    119.07 o 
  -7   5   7       59.70       90.80     32.94 o 
  -6   5   7     3661.70     3394.33    166.53 o 
  -5   5   7        0.22       18.98     20.05 o 
  -4   5   7     5125.89     5193.61    118.43 o 
  -3   5   7      152.72      152.91     18.82 o 
  -2   5   7     1379.97     1448.66     49.49 o 
  -1   5   7      222.16      202.64     20.13 o 
   0   5   7    16983.47    16116.68    217.11 o 
   1   5   7       31.96       50.26     13.27 o 
   2   5   7     1861.75     1721.93     45.76 o 
   3   5   7      174.83      163.93     24.46 o 
   4   5   7    10700.42    10737.90    189.39 o 
   5   5   7      131.60      130.77     20.40 o 
   6   5   7     4462.82     4401.46    122.48 o 
  -6   6   7     5685.20     5777.62    200.23 o 
  -5   6   7       99.66      104.09     16.48 o 
  -4   6   7      969.57      932.96     41.90 o 
  -3   6   7      657.82      613.61     31.67 o 
  -2   6   7    12986.74    12922.72    194.05 o 
  -1   6   7      154.22      145.94     17.91 o 
   0   6   7      999.99      853.09     35.05 o 
   1   6   7     2499.15     2375.69     54.20 o 
   2   6   7     6575.61     6511.94    124.72 o 
   3   6   7     2582.87     2491.15     60.96 o 
   4   6   7     7705.95     7620.68    125.71 o 
   5   6   7      138.30      193.88     26.31 o 
   6   6   7     1009.80     1035.68     60.03 o 
  -6   7   7     2734.75     2945.66    135.38 o 
  -5   7   7     1770.66     1730.41     62.76 o 
  -4   7   7     2473.48     2321.81     83.84 o 
  -3   7   7      166.59      176.39     24.08 o 
  -2   7   7     1228.83     1221.88     46.79 o 
  -1   7   7      747.75      754.63     59.69 o 
   0   7   7     8172.46     7686.73    166.62 o 
   1   7   7      588.56      592.41     28.87 o 
   2   7   7      718.12      720.80     37.07 o 
   3   7   7      606.89      696.47     37.21 o 
   4   7   7     9383.46     9290.79    145.43 o 
   5   7   7     4615.63     4494.21    125.20 o 
   6   7   7     2682.10     2544.73     92.03 o 
  -6   8   7     1962.39     1983.35    107.91 o 
  -5   8   7        1.76       37.35     10.63 o 
  -4   8   7      791.55      818.74     41.07 o 
  -3   8   7     2897.14     2734.87     76.04 o 
  -2   8   7     6887.65     6506.93    125.72 o 
  -1   8   7     5887.39     5380.46    120.49 o 
   0   8   7     1887.37     1801.85     74.82 o 
   1   8   7     3212.49     2987.26     96.47 o 
   2   8   7     4190.78     3850.58    113.06 o 
   3   8   7     5146.49     5163.63    117.09 o 
   4   8   7     2854.96     2851.58     84.50 o 
   5   8   7       74.27      108.68     20.32 o 
   6   8   7      947.31      871.86     53.76 o 
  -6   9   7      760.25      795.21     61.23 o 
  -5   9   7     6948.02     6810.17    146.28 o 
  -4   9   7      504.50      524.45     38.19 o 
  -3   9   7     1767.89     1774.68     61.21 o 
  -2   9   7      760.09      700.11     48.15 o 
  -1   9   7     6294.01     5785.24    156.55 o 
   0   9   7     2632.94     2630.18     71.14 o 
   1   9   7     5494.58     5154.05    137.83 o 
   2   9   7     1651.95     1628.78     61.63 o 
   3   9   7      175.60      191.13     29.27 o 
   4   9   7      697.67      722.85     41.87 o 
   5   9   7     6331.94     6115.03    186.81 o 
   6   9   7      333.38      340.46     46.00 o 
  -6  10   7       36.97      166.96     48.54 o 
  -5  10   7      364.51      343.96     44.85 o 
  -4  10   7       33.67       43.64     11.65 o 
  -3  10   7     6595.48     6184.75    154.83 o 
  -2  10   7      108.28      141.94     19.86 o 
  -1  10   7     3585.92     3475.09     87.47 o 
   0  10   7       52.76       58.63     12.63 o 
   1  10   7     2400.86     2213.24    174.28 o 
   2  10   7       23.54       44.85     18.59 o 
   3  10   7    12781.04    12801.71    219.65 o 
   4  10   7       81.38      100.36     18.10 o 
   5  10   7      110.51      148.57     31.10 o 
  -5  11   7     6360.28     6577.47    194.15 o 
  -4  11   7       27.33       36.27     15.76 o 
  -3  11   7     3718.63     3674.25    201.96 o 
  -2  11   7        0.07       14.04     12.17 o 
  -1  11   7     5625.23     5503.76    118.18 o 
   0  11   7      276.96      276.35     27.08 o 
   1  11   7     9479.25     9299.48    210.99 o 
   2  11   7        2.17       10.47     12.43 o 
   3  11   7      303.93      372.47     49.53 o 
   4  11   7        1.66       11.69     17.03 o 
   5  11   7     6584.84     6474.75    200.91 o 
  -5  12   7       11.17       39.43     29.42 o 
  -4  12   7        3.61       29.63     11.18 o 
  -3  12   7     7146.49     7138.75    176.64 o 
  -2  12   7     1450.22     1485.90     68.50 o 
  -1  12   7     7771.48     7629.44    164.08 o 
   0  12   7       16.14       29.76     14.69 o 
   1  12   7     1420.51     1483.06     74.03 o 
   2  12   7     2479.73     2809.79    131.37 o 
   3  12   7     8386.76     8690.29    179.63 o 
   4  12   7     1246.29     1158.02     57.02 o 
  -4  13   7     3886.06     3886.13    169.06 o 
  -3  13   7     1500.13     1480.96     72.10 o 
  -2  13   7      137.57      202.87     29.94 o 
  -1  13   7     1304.81     1212.30     73.24 o 
   0  13   7     2896.15     3008.05     86.37 o 
   1  13   7     4585.99     4708.30    146.37 o 
   2  13   7      556.40      558.44     54.61 o 
   3  13   7      153.05      179.14     30.56 o 
   4  13   7     3786.66     3580.05    110.38 o 
   5  13   7     4789.95     4836.45    204.99 o 
  -4  14   7     1864.34     1952.81    151.90 o 
  -3  14   7      528.63      560.10     59.00 o 
  -2  14   7     8254.56     8110.11    196.01 o 
  -1  14   7      877.71      913.51     96.81 o 
   0  14   7       27.41       16.84     13.90 o 
   1  14   7      374.92      416.75     47.50 o 
   2  14   7     4646.96     4895.37    157.81 o 
   3  14   7     1408.66     1464.41     81.53 o 
   4  14   7     3318.63     3501.16    173.57 o 
  -3  15   7       61.64       73.75     19.19 o 
  -2  15   7       80.43      106.31     22.75 o 
  -1  15   7      158.55      151.36     26.90 o 
   0  15   7     9568.74     9803.64    303.00 o 
   1  15   7      115.32      134.13     28.43 o 
   2  15   7      978.59     1133.65     70.66 o 
   3  15   7       50.02       79.02     22.48 o 
  -3  16   7       10.68        8.88     21.02 o 
  -2  16   7     7612.31     7265.47    216.05 o 
  -1  16   7      105.00      144.02     25.44 o 
   0  16   7      335.15      341.19     62.41 o 
   1  16   7      285.98      288.18     42.28 o 
   2  16   7     6048.20     6624.23    349.86 o 
  -2  17   7       50.05       92.09     30.66 o 
  -1  17   7      585.06      609.35     82.13 o 
   0  17   7     4551.49     4745.54    220.16 o 
   1  17   7     1404.05     1709.84    137.71 o 
   2  17   7     1909.65     2170.76    160.57 o 
  -6   0   8     2994.12     3092.04    152.99 o 
  -4   0   8      105.60      173.47     36.95 o 
  -2   0   8    10214.03    10200.22    275.10 o 
   0   0   8     3782.27     3767.02    289.56 o 
   2   0   8    13487.04    13759.83    195.56 o 
   4   0   8    12381.85    12408.23    249.09 o 
   6   0   8      149.31      137.93     35.43 o 
  -7   1   8       76.21      118.86     35.97 o 
  -6   1   8        9.68       33.17     13.59 o 
  -5   1   8      332.95      299.87     34.97 o 
  -4   1   8    14315.67    14135.14    261.39 o 
  -3   1   8     4789.53     4590.09    120.55 o 
  -2   1   8     2075.03     2080.90     72.74 o 
  -1   1   8        9.07       26.04      8.09 o 
   0   1   8     1116.41     1055.54     41.91 o 
   1   1   8     3888.39     3693.36     94.47 o 
   2   1   8    15687.44    15512.64    164.79 o 
   3   1   8      176.72      197.00     20.17 o 
   4   1   8      539.08      540.61     31.55 o 
   5   1   8      815.66      791.22     56.29 o 
   6   1   8     7782.81     7653.10    214.55 o 
  -7   2   8      747.36      727.45     83.54 o 
  -6   2   8     4487.59     4384.06    133.61 o 
  -5   2   8     1413.35     1459.48     68.65 o 
  -4   2   8      165.19      222.69     29.92 o 
  -3   2   8     1763.13     1570.02    116.80 o 
  -2   2   8    11400.42    11137.58    179.69 o 
  -1   2   8     3370.90     3302.62     77.90 o 
   0   2   8     4726.00     4448.13     79.09 o 
   1   2   8      157.95      176.54     13.87 o 
   2   2   8     2512.95     2468.11     49.84 o 
   3   2   8     3996.83     3973.84     81.75 o 
   4   2   8    11255.65    11373.01    205.64 o 
   5   2   8     2708.33     2637.54     85.90 o 
   6   2   8      156.43      234.19     37.88 o 
  -6   3   8      277.23      327.85     49.08 o 
  -5   3   8     2258.68     2253.17     87.30 o 
  -4   3   8     6567.36     6218.05    215.78 o 
  -3   3   8     7785.23     7250.79    160.83 o 
  -2   3   8     2601.52     2484.10     68.44 o 
  -1   3   8        0.89       46.99     18.00 o 
   0   3   8     4155.62     3996.78     74.55 o 
   1   3   8    20747.83    20837.32    210.86 o 
   2   3   8     8642.35     8458.35    128.15 o 
   3   3   8     1727.40     1767.01     43.53 o 
   4   3   8      535.92      537.65     37.93 o 
   5   3   8      945.64     1018.49     51.30 o 
   6   3   8     1979.95     1806.89     94.78 o 
  -6   4   8     1094.35     1102.96     85.00 o 
  -5   4   8     3724.64     3599.19    131.64 o 
  -4   4   8      509.71      484.07     53.31 o 
  -3   4   8     1119.98     1157.95     44.07 o 
  -2   4   8     1305.34     1318.27     59.35 o 
  -1   4   8    14266.45    14003.86    203.89 o 
   0   4   8     1468.45     1472.94     48.36 o 
   1   4   8       56.24       84.17     10.08 o 
   2   4   8      860.30      894.35     39.26 o 
   3   4   8     6871.19     6716.81    127.75 o 
   4   4   8     4961.94     5067.53    120.26 o 
   5   4   8     5312.91     5358.36    131.83 o 
   6   4   8       34.43       60.45     21.72 o 
  -6   5   8        6.07       10.80     11.45 o 
  -5   5   8     3499.69     3625.50    117.60 o 
  -4   5   8      118.65      149.09     24.96 o 
  -3   5   8     9966.59     9610.81    160.18 o 
  -2   5   8      397.76      359.77     28.97 o 
  -1   5   8       36.18       67.87     12.85 o 
   0   5   8     1408.14     1266.66     45.22 o 
   1   5   8    21113.80    20709.28    237.31 o 
   2   5   8       13.56       45.65      9.55 o 
   3   5   8     2352.84     2389.36     70.51 o 
   4   5   8      226.56      209.12     26.19 o 
   5   5   8     3679.96     3766.04    108.90 o 
   6   5   8       63.76       81.90     20.12 o 
  -6   6   8      444.24      471.96     71.29 o 
  -5   6   8     5101.22     4995.31    142.00 o 
  -4   6   8       58.99       76.95     21.19 o 
  -3   6   8     1681.15     1637.89     58.39 o 
  -2   6   8     1338.04     1200.82     48.75 o 
  -1   6   8    17857.90    17441.93    244.62 o 
   0   6   8      951.91      990.17     65.73 o 
   1   6   8      540.21      533.21     28.24 o 
   2   6   8      471.83      459.19     42.60 o 
   3   6   8    11072.09    10897.32    184.73 o 
   4   6   8      550.67      580.27     55.53 o 
   5   6   8     7095.46     6890.11    196.83 o 
   6   6   8       57.88       66.95     16.49 o 
  -6   7   8       61.18      100.33     36.08 o 
  -5   7   8     2454.07     2596.05    162.79 o 
  -4   7   8     3172.18     3078.50     85.59 o 
  -3   7   8    16534.40    16260.94    242.76 o 
  -2   7   8      631.24      632.02     47.41 o 
  -1   7   8      134.30      141.87     18.65 o 
   0   7   8     2631.58     2479.47     68.01 o 
   1   7   8    20436.10    19815.57    282.66 o 
   2   7   8     3295.44     3281.25     92.23 o 
   3   7   8       14.19       53.63     12.59 o 
   4   7   8        5.87       35.72     15.07 o 
   5   7   8     3855.27     3925.14    143.50 o 
   6   7   8     2417.46     2493.20    160.36 o 
  -5   8   8     2215.83     2281.46     76.56 o 
  -4   8   8      593.62      626.63     36.16 o 
  -3   8   8      138.88      194.52     23.55 o 
  -2   8   8     4894.36     4713.94    106.64 o 
  -1   8   8     7680.78     7210.92    135.59 o 
   0   8   8     8436.96     8020.87    142.06 o 
   1   8   8       98.24      136.26     23.38 o 
   2   8   8     2373.19     2267.07     73.80 o 
   3   8   8     4150.97     4013.94    107.56 o 
   4   8   8     4991.79     5002.44    120.25 o 
   5   8   8     2377.35     2324.68    116.69 o 
   6   8   8      305.31      341.41     64.79 o 
  -5   9   8      286.76      377.04     50.10 o 
  -4   9   8     3582.77     3427.76     95.85 o 
  -3   9   8     1632.59     1531.43     58.80 o 
  -2   9   8      942.02      972.91     45.02 o 
  -1   9   8       12.33       17.53     10.44 o 
   0   9   8     1124.35     1034.30     44.19 o 
   1   9   8     2904.29     2842.17    209.06 o 
   2   9   8     8968.18     8777.39    169.52 o 
   3   9   8      156.71      177.61     26.21 o 
   4   9   8      288.65      311.84     40.23 o 
   5   9   8       87.50      142.43     30.06 o 
  -5  10   8       91.30      107.88     19.07 o 
  -4  10   8      944.82      976.20     50.05 o 
  -3  10   8      471.42      504.37     38.01 o 
  -2  10   8     8782.93     8693.91    162.64 o 
  -1  10   8       56.30       77.20     13.64 o 
   0  10   8     6430.23     6063.36    124.39 o 
   1  10   8      490.56      556.81     45.11 o 
   2  10   8      741.80      743.57     50.30 o 
   3  10   8      141.78      167.42     24.07 o 
   4  10   8     8498.98     8734.50    177.95 o 
   5  10   8      187.76      296.74     46.45 o 
  -5  11   8      175.04      213.55     47.67 o 
  -4  11   8     6410.13     6284.13    189.42 o 
  -3  11   8       56.49       51.60     35.75 o 
  -2  11   8     3853.04     3800.16    100.60 o 
  -1  11   8     1039.75      967.04     45.90 o 
   0  11   8     3447.82     3425.88    115.86 o 
   1  11   8     3217.98     3114.07    111.47 o 
   2  11   8     9312.70     9045.25    216.18 o 
   3  11   8      131.01      159.14     24.24 o 
   4  11   8        1.26       11.88     12.68 o 
  -4  12   8      206.68      256.00     32.29 o 
  -3  12   8      511.05      451.22     45.50 o 
  -2  12   8     5214.40     5211.19    135.27 o 
  -1  12   8     3720.77     3727.18    112.57 o 
   0  12   8     2447.34     2271.50     95.07 o 
   1  12   8      659.63      703.88     50.95 o 
   2  12   8     2283.24     2290.98     97.98 o 
   3  12   8     1578.65     1564.81     68.72 o 
   4  12   8     7087.07     7299.57    167.33 o 
  -4  13   8     4718.77     4279.45    445.69 o 
  -3  13   8     2399.81     2374.24     97.37 o 
  -2  13   8     1519.41     1457.94     71.67 o 
  -1  13   8      193.16      242.09     26.94 o 
   0  13   8     1190.00     1160.24     67.90 o 
   1  13   8     2691.55     2667.32    119.51 o 
   2  13   8     3066.34     2824.69    113.53 o 
   3  13   8     1334.06     1519.87     81.46 o 
   4  13   8       57.02       54.50     23.73 o 
  -4  14   8       87.95      157.75     40.85 o 
  -3  14   8     1245.27     1327.98     72.03 o 
  -2  14   8     1703.19     1590.53     77.41 o 
  -1  14   8     3709.82     3755.27    105.04 o 
   0  14   8      335.38      369.45     43.74 o 
   1  14   8      265.45      271.26     38.95 o 
   2  14   8      508.09      540.65     55.99 o 
   3  14   8     3605.24     3772.07    139.39 o 
  -3  15   8     5094.23     5232.78    224.28 o 
  -2  15   8        1.41       18.49     12.45 o 
  -1  15   8       14.27       46.15     18.91 o 
   0  15   8       33.58       90.88     26.06 o 
   1  15   8     8555.80     8749.07    228.99 o 
   2  15   8      542.49      668.09     64.71 o 
  -2  16   8       11.38       17.88     18.20 o 
  -1  16   8     4543.79     4900.70    221.36 o 
   0  16   8      228.85      235.76     39.31 o 
   1  16   8      577.34      669.16     97.73 o 
  -5   0   9     9109.47     9133.21    293.84 o 
  -3   0   9     5951.61     6052.98    212.58 o 
  -1   0   9     8388.98     8372.59    179.45 o 
   1   0   9    20998.33    21236.04    345.05 o 
   3   0   9     5968.67     6453.39    173.09 o 
   5   0   9     9999.32    10307.05    350.83 o 
  -6   1   9      130.15      117.62     28.50 o 
  -5   1   9       60.38       84.02     17.36 o 
  -4   1   9       75.27       85.38     18.35 o 
  -3   1   9     6608.79     6335.23    153.80 o 
  -2   1   9     3303.89     3267.50     99.48 o 
  -1   1   9     7267.92     6889.23    168.52 o 
   0   1   9       85.26       93.91     12.53 o 
   1   1   9     3124.10     2961.69     63.73 o 
   2   1   9     1109.11     1111.98     38.24 o 
   3   1   9    14094.77    14089.25    192.83 o 
   4   1   9      119.33      134.45     20.66 o 
   5   1   9       69.07      133.84     34.29 o 
   6   1   9      155.01      213.57     39.52 o 
  -6   2   9     1432.15     1399.19     72.74 o 
  -5   2   9     6331.92     6167.60    219.46 o 
  -4   2   9     2221.13     2167.63    133.92 o 
  -3   2   9      279.20      288.16     33.86 o 
  -2   2   9     1500.44     1510.77     77.06 o 
  -1   2   9    13373.57    13263.82    201.09 o 
   0   2   9      859.57      854.76     32.89 o 
   1   2   9    17078.05    17043.07    184.54 o 
   2   2   9     1978.84     1996.81     62.74 o 
   3   2   9      688.40      681.21     37.44 o 
   4   2   9     1492.67     1513.54     68.80 o 
   5   2   9     3746.77     3698.68    138.04 o 
   6   2   9     1525.03     1625.94     91.78 o 
  -6   3   9     1380.17     1394.91     73.28 o 
  -5   3   9       24.88       15.70     10.73 o 
  -4   3   9     1867.03     1903.08     80.16 o 
  -3   3   9      621.15      612.40     41.41 o 
  -2   3   9     9271.68     9186.05    159.38 o 
  -1   3   9     1453.60     1450.22     52.01 o 
   0   3   9       30.11       44.69     10.23 o 
   1   3   9     1456.96     1526.01     39.93 o 
   2   3   9     6717.66     6834.67    125.55 o 
   3   3   9     2527.90     2474.49     96.57 o 
   4   3   9     2944.90     2916.44    109.62 o 
   5   3   9      427.06      396.70     38.41 o 
   6   3   9     1892.32     1781.16    150.98 o 
  -6   4   9     2108.50     2122.56    173.30 o 
  -5   4   9     1790.42     1642.13     77.63 o 
  -4   4   9     5752.91     5689.47    151.30 o 
  -3   4   9       57.58       86.24     19.20 o 
  -2   4   9      310.25      337.64     29.45 o 
  -1   4   9      504.12      500.90     32.16 o 
   0   4   9     9351.14     8995.20    208.33 o 
   1   4   9     1148.60     1038.57     32.76 o 
   2   4   9     3906.03     3762.79     78.13 o 
   3   4   9      382.68      423.32     45.28 o 
   4   4   9     4065.62     4404.18    142.39 o 
   5   4   9      585.93      693.25     56.38 o 
   6   4   9     3605.58     3462.48    199.90 o 
  -6   5   9     1999.61     2082.34    128.07 o 
  -5   5   9      388.24      396.78     43.49 o 
  -4   5   9     3018.88     2882.59    112.03 o 
  -3   5   9     1079.01     1010.21     55.18 o 
  -2   5   9    10906.66    10259.69    173.92 o 
  -1   5   9      195.78      223.03     24.64 o 
   0   5   9      791.26      826.38     37.78 o 
   1   5   9       62.78       84.50     13.66 o 
   2   5   9     7256.10     7245.09    118.26 o 
   3   5   9      292.46      348.21     32.54 o 
   4   5   9     2105.05     2166.27     96.53 o 
   5   5   9       55.00       78.49     20.21 o 
   6   5   9     4687.32     4892.90    230.89 o 
  -6   6   9     3807.07     4126.22    189.07 o 
  -5   6   9     1779.95     1817.32     83.37 o 
  -4   6   9     6425.55     6116.16    293.08 o 
  -3   6   9       88.16      102.56     17.99 o 
  -2   6   9     3114.66     2976.42     82.27 o 
  -1   6   9     1386.99     1328.13     51.34 o 
   0   6   9     8345.08     8306.63    146.95 o 
   1   6   9       85.42      124.25     22.07 o 
   2   6   9     4459.69     4568.01    107.91 o 
   3   6   9       41.25       68.16     14.51 o 
   4   6   9     6400.32     6755.48    190.88 o 
   5   6   9      482.03      533.02     58.16 o 
   6   6   9     5500.73     6163.71    269.57 o 
  -5   7   9      185.46      196.54     30.93 o 
  -4   7   9     2498.62     2367.59     92.84 o 
  -3   7   9     4509.57     4537.56    109.81 o 
  -2   7   9     8363.63     8236.46    154.73 o 
  -1   7   9     1245.27     1178.58     48.56 o 
   0   7   9     1392.59     1250.08     59.79 o 
   1   7   9      689.16      698.73     46.41 o 
   2   7   9     7019.95     6698.95    139.84 o 
   3   7   9     3788.11     3825.28    100.84 o 
   4   7   9     1420.04     1278.50     75.56 o 
   5   7   9      200.22      255.17     41.96 o 
  -5   8   9     4461.87     4643.17    145.11 o 
  -4   8   9     3192.05     2931.76    106.96 o 
  -3   8   9     2261.07     2237.26     81.16 o 
  -2   8   9     1266.10     1175.78     50.90 o 
  -1   8   9     4590.48     4480.84    105.53 o 
   0   8   9     3217.39     3111.98     86.22 o 
   1   8   9     4535.46     4240.36    255.54 o 
   2   8   9      531.43      504.05     48.78 o 
   3   8   9     1648.56     1571.44     62.56 o 
   4   8   9     1591.07     1764.25    196.22 o 
   5   8   9     4303.32     4459.31    194.11 o 
  -5   9   9       51.00       99.03     29.69 o 
  -4   9   9      373.54      407.55     37.81 o 
  -3   9   9     4075.31     4043.34    105.06 o 
  -2   9   9      563.65      611.62     61.14 o 
  -1   9   9     1789.66     1710.73    126.85 o 
   0   9   9      461.25      444.21     33.75 o 
   1   9   9      987.34     1055.04     59.93 o 
   2   9   9      752.73      772.55     50.89 o 
   3   9   9     5278.86     4743.68    120.87 o 
   4   9   9     1370.54     1268.99     87.98 o 
   5   9   9       62.68       85.92     33.48 o 
  -5  10   9     5179.62     5585.46    227.31 o 
  -4  10   9       11.95       37.62     12.61 o 
  -3  10   9     1266.14     1272.74     56.09 o 
  -2  10   9       18.53       59.25     23.19 o 
  -1  10   9     8285.48     8152.10    157.94 o 
   0  10   9      391.09      433.77     31.99 o 
   1  10   9    10924.62    10646.93    237.96 o 
   2  10   9      397.91      439.48     46.42 o 
   3  10   9     1130.91     1128.25     55.49 o 
   4  10   9       79.64      100.03     18.19 o 
  -4  11   9      455.10      459.99     39.84 o 
  -3  11   9     3449.39     3506.66    213.34 o 
  -2  11   9      166.40      119.20     25.52 o 
  -1  11   9     4162.52     4090.51    105.80 o 
   0  11   9        8.87        4.10     10.52 o 
   1  11   9     3770.80     3732.76    129.12 o 
   2  11   9      651.44      618.45     51.05 o 
   3  11   9     7204.47     7189.34    163.94 o 
   4  11   9       40.67       78.32     17.34 o 
  -4  12   9      282.04      318.54     92.15 o 
  -3  12   9      591.66      632.29     54.35 o 
  -2  12   9      151.91      171.23     22.40 o 
  -1  12   9     2875.36     2811.34     86.55 o 
   0  12   9     3439.50     3151.01    117.97 o 
   1  12   9     2767.39     2812.26    112.78 o 
   2  12   9        4.72       25.72     12.97 o 
   3  12   9     2401.36     2338.16    103.91 o 
   4  12   9      539.15      601.66     72.27 o 
  -3  13   9      986.53     1073.94     93.45 o 
  -2  13   9     4494.73     4364.45    138.17 o 
  -1  13   9     1564.50     1537.61     63.48 o 
   0  13   9       18.07       43.03     16.00 o 
   1  13   9     1094.13     1030.08     71.73 o 
   2  13   9     4181.25     4004.36    169.02 o 
   3  13   9     2850.15     2387.67    139.66 o 
  -2  14   9        4.79       25.70     14.21 o 
  -1  14   9     1246.53     1217.75     74.19 o 
   0  14   9     4323.94     4275.88    148.79 o 
   1  14   9     1845.49     1906.56     95.91 o 
   2  14   9      273.91      423.53     50.93 o 
  -2  15   9     8615.55     9101.47    316.27 o 
   0  15   9       51.44      147.25     49.19 o 
   1  15   9       81.09      123.30     45.07 o 
   0  16   9     4486.88     4946.53    256.35 o 
  -4   0  10    12905.38    12719.86    368.06 o 
  -2   0  10     4511.39     4279.86    173.57 o 
   0   0  10    12096.38    12229.28    237.85 o 
   2   0  10      337.06      441.30     64.47 o 
   6   0  10     5039.30     4783.90    240.32 o 
  -5   1  10      579.60      602.95     52.43 o 
  -4   1  10       83.00      202.53     54.55 o 
  -3   1  10       21.91       56.33     15.49 o 
  -2   1  10    12920.25    12621.97    243.51 o 
  -1   1  10     1397.42     1424.09     53.42 o 
   0   1  10     3320.27     3170.96     71.65 o 
   1   1  10        1.46        7.49      6.77 o 
   2   1  10     4532.66     4543.70    162.71 o 
   3   1  10     1406.16     1519.84     74.04 o 
   4   1  10     8796.60     8913.43    215.92 o 
   5   1  10      410.14      558.75     83.54 o 
   6   1  10       85.18      125.38     60.30 o 
  -5   2  10      871.09      871.19     57.19 o 
  -4   2  10     5718.44     5627.27    284.09 o 
  -3   2  10      950.73     1005.52     70.53 o 
  -2   2  10     1570.75     1652.41     70.52 o 
  -1   2  10        5.04       32.56     14.31 o 
   0   2  10     8794.58     8529.34    132.63 o 
   1   2  10     1241.28     1258.18     84.11 o 
   2   2  10     3648.43     3681.79    102.58 o 
   3   2  10      487.29      525.44     39.65 o 
   4   2  10      866.42      897.48     58.42 o 
   5   2  10     2689.10     2732.54    165.01 o 
  -5   3  10     2682.28     2679.50    105.13 o 
  -4   3  10      371.49      408.00     72.65 o 
  -3   3  10     1640.26     1687.65     74.74 o 
  -2   3  10     4316.23     4126.59    100.92 o 
  -1   3  10     8362.07     8280.34    152.18 o 
   0   3  10     2354.26     2444.54     76.20 o 
   1   3  10       15.87       33.42      8.12 o 
   2   3  10      928.54      928.72     37.46 o 
   3   3  10     4866.01     4804.17    153.31 o 
   4   3  10     2993.66     3015.77    116.80 o 
   5   3  10     1661.41     1664.65     86.05 o 
  -5   4  10     3253.27     3213.93    118.27 o 
  -4   4  10     1805.24     1768.78     81.02 o 
  -3   4  10     2912.36     2805.88    135.76 o 
  -2   4  10     1657.63     1619.10     59.86 o 
  -1   4  10       28.26       76.18     14.11 o 
   0   4  10      747.15      714.21     36.36 o 
   1   4  10     6206.97     6076.40    104.77 o 
   2   4  10      791.58      896.94     37.16 o 
   3   4  10      147.67      169.66     29.52 o 
   4   4  10       35.10       52.18     41.93 o 
   5   4  10     3540.41     3280.39    129.79 o 
  -5   5  10     5496.65     5740.85    166.33 o 
  -4   5  10       60.81       55.01     14.87 o 
  -3   5  10     2854.85     2719.81     99.18 o 
  -2   5  10        7.80       31.23     10.37 o 
  -1   5  10    12595.29    12432.92    202.23 o 
   0   5  10       31.09       30.38      9.11 o 
   1   5  10       80.50      118.99     22.82 o 
   2   5  10      123.81      156.31     21.09 o 
   3   5  10    10381.20    10392.15    244.49 o 
   4   5  10      107.69      181.22     43.29 o 
   5   5  10     2472.81     2451.25    111.58 o 
  -5   6  10     3962.58     4023.94    136.20 o 
  -4   6  10      618.87      624.35     52.51 o 
  -3   6  10     4963.98     4979.47    141.81 o 
  -2   6  10      151.15      153.47     21.15 o 
  -1   6  10       36.98       84.66     15.94 o 
   0   6  10      405.33      354.17     36.04 o 
   1   6  10     9474.97     9588.92    214.64 o 
   2   6  10     1279.63     1373.27     56.99 o 
   3   6  10     1457.75     1403.19     57.16 o 
   4   6  10      134.53      167.25     30.88 o 
   5   6  10     5504.49     5620.84    318.76 o 
  -5   7  10     3705.55     3619.70    177.58 o 
  -4   7  10        2.08       17.88     11.65 o 
  -3   7  10     1958.50     1982.05     71.48 o 
  -2   7  10      645.80      695.70     40.60 o 
  -1   7  10     9173.11     8843.61    164.29 o 
   0   7  10      851.72      839.28     59.99 o 
   1   7  10      116.92      150.34     26.16 o 
   2   7  10      535.39      565.99     38.98 o 
   3   7  10    11284.72    11580.30    207.61 o 
   4   7  10     2422.32     2435.51    146.27 o 
   5   7  10     2977.27     3137.46    132.81 o 
  -5   8  10     2343.05     2434.58    142.48 o 
  -4   8  10     4763.75     4622.87    152.66 o 
  -3   8  10     1910.81     1940.53     71.01 o 
  -2   8  10     1469.26     1494.64     60.06 o 
  -1   8  10       97.48      145.05     19.81 o 
   0   8  10     4943.09     4745.61    110.99 o 
   1   8  10     6390.23     6306.78    169.42 o 
   2   8  10     2319.81     2266.71     93.72 o 
   3   8  10      429.51      412.57     36.77 o 
   4   8  10      541.99      542.48     59.97 o 
  -4   9  10       79.35       94.89     26.98 o 
  -3   9  10     2224.69     2050.92    143.47 o 
  -2   9  10     3937.41     3798.10    103.24 o 
  -1   9  10     1804.44     1770.02     81.58 o 
   0   9  10     2197.18     2276.98     96.61 o 
   1   9  10      154.69      181.42     30.64 o 
   2   9  10     1272.82     1289.94     69.62 o 
   3   9  10     2188.66     2185.94     79.70 o 
   4   9  10     4021.25     4343.18    160.46 o 
  -4  10  10     6754.21     6707.73    257.44 o 
  -3  10  10      235.79      288.93     43.06 o 
  -2  10  10      229.72      256.92     30.36 o 
  -1  10  10      238.19      265.17     28.86 o 
   0  10  10     8298.35     7880.10    202.43 o 
   1  10  10       53.62       98.15     22.11 o 
   2  10  10     5426.16     5234.41    158.72 o 
   3  10  10      421.81      489.21     42.82 o 
  -3  11  10      160.15      258.57     54.61 o 
  -2  11  10     5724.47     5952.90    139.27 o 
  -1  11  10      403.45      471.63     38.85 o 
   0  11  10     3548.84     3510.19    127.92 o 
   1  11  10      153.67      162.72     29.54 o 
   2  11  10     3020.74     3042.66    119.05 o 
   3  11  10      132.91      149.33     58.13 o 
  -3  12  10      966.05     1180.56     97.95 o 
  -2  12  10     1073.41     1064.36     53.89 o 
  -1  12  10       42.45       77.88     14.85 o 
   0  12  10     4517.39     4523.40    151.30 o 
   1  12  10     3038.45     2787.23    115.30 o 
   2  12  10     3203.36     3315.38    129.13 o 
   3  12  10      418.80      492.01     65.44 o 
  -2  13  10     3021.64     3049.78    161.44 o 
  -1  13  10     3267.66     3276.40    159.33 o 
   0  13  10     1595.90     1633.39     87.02 o 
   1  13  10        1.24       65.00     20.67 o 
  -1  14  10      547.23      545.21     93.29 o 
   0  14  10     2630.10     2371.96    170.32 o 
  -3   0  11     5181.56     5222.27    210.09 o 
  -1   0  11     1614.20     1766.03     78.42 o 
   1   0  11     7858.40     8156.85    185.80 o 
   3   0  11     7513.88     7266.91    271.95 o 
  -4   1  11     1352.99     1325.31     71.26 o 
  -3   1  11       26.58       45.17     13.04 o 
  -2   1  11       61.38      108.76     19.01 o 
  -1   1  11     3235.87     3287.40     89.39 o 
   0   1  11     1589.05     1569.91     64.01 o 
   1   1  11     4397.40     4498.34     90.26 o 
   2   1  11      265.15      262.56     39.98 o 
   3   1  11     1327.32     1586.74     79.63 o 
   4   1  11     1998.81     2004.12    132.40 o 
  -4   2  11      692.69      647.60     55.50 o 
  -3   2  11     5636.85     5661.28    231.76 o 
  -2   2  11     1134.75     1202.31     62.43 o 
  -1   2  11      819.74      865.14     45.84 o 
   0   2  11       60.98       90.10     13.65 o 
   1   2  11     2891.94     2881.88     70.04 o 
   2   2  11     3578.63     3513.55    123.43 o 
   3   2  11     6510.01     6110.30    253.10 o 
   4   2  11      533.55      720.62     88.63 o 
  -4   3  11     1693.70     1715.49     82.92 o 
  -3   3  11      176.18      217.11     32.12 o 
  -2   3  11     1337.99     1451.97     63.05 o 
  -1   3  11     3828.07     3853.74     98.86 o 
   0   3  11     7563.89     7233.31    170.06 o 
   1   3  11     1897.89     1885.00     65.90 o 
   2   3  11       31.30       53.41     12.78 o 
   3   3  11     1847.41     1954.38    132.40 o 
   4   3  11     3933.45     3943.33    198.39 o 
   5   3  11      854.18     1116.31    105.64 o 
  -4   4  11     1771.26     1879.53     87.39 o 
  -3   4  11     1855.07     1872.86     83.10 o 
  -2   4  11     3768.78     3883.67    102.26 o 
  -1   4  11        7.67       39.17      9.35 o 
   0   4  11      858.37      899.35     42.93 o 
   1   4  11     1534.23     1503.47     83.48 o 
   2   4  11     9211.81     9621.91    234.09 o 
   3   4  11     1831.98     1865.97    131.21 o 
   4   4  11      271.81      367.20     48.96 o 
   5   4  11       42.44       36.05     47.08 o 
  -4   5  11     2286.53     2203.39    112.95 o 
  -3   5  11      118.51      126.50     22.42 o 
  -2   5  11     1903.55     1905.12     68.89 o 
  -1   5  11      136.52      159.46     31.60 o 
   0   5  11     6273.12     6012.89    128.00 o 
   1   5  11       59.20       56.89     28.82 o 
   2   5  11      168.82      246.04     32.48 o 
   3   5  11      165.81      178.19     31.20 o 
   4   5  11     6660.49     6770.99    198.73 o 
   5   5  11       43.81       60.24     32.50 o 
  -4   6  11     3280.16     3388.70    134.46 o 
  -3   6  11      315.07      288.94     35.75 o 
  -2   6  11     6506.20     6488.40    141.79 o 
  -1   6  11      371.64      453.43     36.56 o 
   0   6  11      502.14      495.13     34.22 o 
   1   6  11      177.64      176.33     28.44 o 
   2   6  11    11726.37    12169.92    216.51 o 
   3   6  11      421.48      433.19     53.25 o 
   4   6  11     1182.37     1256.78    126.93 o 
  -4   7  11     4928.93     4801.67    209.87 o 
  -3   7  11       18.75       48.72     27.63 o 
  -2   7  11      945.84     1079.67     58.32 o 
  -1   7  11     1230.41     1233.88     53.92 o 
   0   7  11     7591.71     7054.72    186.82 o 
   1   7  11      440.86      433.74     46.31 o 
   2   7  11       35.55       63.30     16.88 o 
   3   7  11     1690.02     1678.74     90.68 o 
   4   7  11     5562.59     5489.31    182.86 o 
  -3   8  11     4218.29     4287.51    116.87 o 
  -2   8  11     3199.39     3074.87     93.93 o 
  -1   8  11      933.77      887.52     45.90 o 
   0   8  11       83.48       76.35     17.65 o 
   1   8  11     3959.56     3809.80    131.40 o 
   2   8  11     5727.51     5689.59    165.22 o 
   3   8  11     2191.66     2126.76    157.10 o 
   4   8  11      765.88      910.88    111.92 o 
  -3   9  11      159.84      189.40     33.78 o 
  -2   9  11      351.51      369.37     34.71 o 
  -1   9  11     2167.21     2098.38     74.41 o 
   0   9  11     1978.91     1948.37    166.37 o 
   1   9  11     1016.92      987.26     63.60 o 
   2   9  11     1042.25     1050.42     63.33 o 
   3   9  11     1808.64     1879.37     75.01 o 
  -3  10  11     8100.97     7787.96    313.13 o 
  -2  10  11       27.16       34.51     19.83 o 
  -1  10  11      839.32      841.24     45.53 o 
   0  10  11       25.96       40.82     18.05 o 
   1  10  11     2511.81     2502.15    127.47 o 
   2  10  11        3.54        1.92     14.57 o 
   3  10  11     5572.85     5652.53    219.95 o 
  -2  11  11      562.02      627.67     74.33 o 
  -1  11  11     5029.38     5003.77    163.66 o 
   0  11  11      991.44      936.68     98.00 o 
   1  11  11     3346.41     3437.25    130.52 o 
   2  11  11      262.49      333.06     57.32 o 
  -2  12  11     2226.20     2408.96    108.93 o 
  -1  12  11     1420.05     1558.59    134.46 o 
   0  12  11      123.63      188.85     49.08 o 
  -2   0  12     7221.75     7918.52    275.10 o 
   0   0  12     2130.18     2067.88    135.76 o 
   2   0  12     5659.44     5892.41    247.90 o 
  -3   1  12      588.96      571.16     52.36 o 
  -2   1  12      130.13      170.91     26.97 o 
  -1   1  12      314.18      331.92     32.48 o 
   0   1  12    10100.76    10740.07    165.85 o 
   1   1  12      990.57     1077.13     50.61 o 
   2   1  12     4170.17     4114.51    210.68 o 
   3   1  12       55.20      103.58     34.02 o 
  -3   2  12     2494.81     2450.98    100.85 o 
  -2   2  12     9358.40     9667.82    251.91 o 
  -1   2  12      993.62     1020.12     48.10 o 
   0   2  12     2123.21     2350.65     75.43 o 
   1   2  12      480.36      502.31     36.15 o 
   2   2  12      701.40      755.09     58.72 o 
   3   2  12     2737.72     2625.38    161.66 o 
   4   2  12     4987.96     5183.27    241.29 o 
  -3   3  12     1398.96     1612.74     79.40 o 
  -2   3  12      162.22      230.71     34.00 o 
  -1   3  12     2209.20     2182.53     74.61 o 
   0   3  12     2951.84     2888.56     85.27 o 
   1   3  12     7990.03     8079.96    163.55 o 
   2   3  12      776.85      847.88     57.95 o 
   3   3  12       32.04       54.72     27.20 o 
   4   3  12     1071.38     1172.33    103.91 o 
  -3   4  12     2501.21     2541.14    103.14 o 
  -2   4  12     1199.53     1163.57     54.71 o 
  -1   4  12     6026.25     6140.60    136.91 o 
   0   4  12       11.32       18.54      9.53 o 
   1   4  12      903.82      929.84     57.92 o 
   2   4  12      215.15      218.43     48.43 o 
   3   4  12     7566.38     8050.70    320.60 o 
   4   4  12     1066.47     1038.84    100.76 o 
  -3   5  12     2986.22     2893.02    111.65 o 
  -2   5  12        1.49       29.35     10.77 o 
  -1   5  12     1241.57     1222.90     54.75 o 
   0   5  12       35.24       74.62     13.63 o 
   1   5  12     8616.56     8502.13    210.06 o 
   2   5  12      224.76      324.11     40.22 o 
   3   5  12      146.60      235.98     52.87 o 
  -3   6  12     3008.34     2955.39    113.33 o 
  -2   6  12      254.07      256.75     30.00 o 
  -1   6  12     7134.96     7106.88    152.57 o 
   0   6  12       80.39      105.18     23.60 o 
   1   6  12      147.55      198.58     29.88 o 
   2   6  12      351.79      308.80     39.33 o 
   3   6  12     8362.64     8627.33    344.11 o 
  -2   7  12       71.36       80.77     15.57 o 
  -1   7  12      176.28      193.78     42.53 o 
   0   7  12     2383.70     2521.09    106.68 o 
   1   7  12     5951.94     5853.07    237.55 o 
   2   7  12     2284.21     2365.54    180.56 o 
  -2   8  12     2970.56     3060.61     97.42 o 
  -1   8  12     3045.65     2962.88    140.03 o 
   0   8  12      825.90      878.39     89.50 o 
   1   8  12      257.67      262.10     37.07 o 
   2   8  12     3223.59     3458.07    159.06 o 
   3   8  12     2059.75     2182.89    160.90 o 
  -2   9  12      162.25      267.10     40.12 o 
  -1   9  12       78.09      119.31     19.69 o 
   0   9  12     5336.28     5404.73    197.95 o 
   1   9  12     1237.46     1288.52     75.93 o 
   2   9  12     2556.99     2301.53    132.62 o 
  -2  10  12     6466.33     6473.37    250.61 o 
  -1   0  13     2828.71     2905.68    152.66 o 
   1   0  13     2734.52     2906.33    167.61 o 
   3   0  13     2891.46     2849.67    167.51 o 
  -2   1  13      566.88      530.15     97.30 o 
  -1   1  13      125.73      171.41     26.18 o 
   0   1  13       68.38       95.18     16.10 o 
   1   1  13     5623.35     5935.97    180.12 o 
   2   1  13      871.21      863.53     61.42 o 
   3   1  13     5612.74     5826.42    260.36 o 
  -2   2  13      640.83      672.65     51.80 o 
  -1   2  13     2794.19     2861.61     90.21 o 
   0   2  13     2075.02     2110.70     73.17 o 
   1   2  13     4822.94     5069.69    126.91 o 
   2   2  13      162.23      253.44     37.55 o 
   3   2  13     1498.69     1523.59    122.22 o 
  -2   3  13     2950.70     3040.16    113.15 o 
  -1   3  13      234.14      264.43     30.74 o 
   0   3  13      355.51      441.12     37.31 o 
   1   3  13     2057.35     2125.11     94.21 o 
   2   3  13     3731.63     4448.13    227.86 o 
  -2   4  13     3507.31     3575.32    124.84 o 
  -1   4  13      176.18      244.14     43.35 o 
   0   4  13     7341.47     7531.35    201.59 o 
   1   4  13      658.90      658.12     66.04 o 
   2   4  13      536.56      745.33     99.36 o 
  -2   5  13     4348.87     4473.05    199.58 o 
  -1   5  13       28.94       66.94     17.22 o 
   0   5  13      669.58      655.34     94.05 o 
   1   5  13      182.43      213.83     34.86 o 
  -2   6  13     3431.13     3725.99    178.77 o 
  -1   6  13      479.18      487.93     47.73 o 
   0   6  13     7457.45     7706.50    274.50 o 
   1   6  13      564.39      619.86     62.84 o 
  -1   7  13       83.82       94.59     30.34 o 
   0   7  13      341.20      331.55     56.77 o 
   1   7  13     1455.33     1294.00     95.02 o 
   0   0  14     5792.87     6319.19    242.37 o 
  -1   1  14      813.43      807.19     74.87 o 
   0   1  14      590.94      663.88     59.65 o 
  -1   2  14      919.18      979.25     83.54 o 
   0   2  14     2910.24     3228.45    162.09 o 
  -1   3  14     3733.20     3909.85    183.54 o 
   0   3  14      697.01      714.99     68.69 o 
                                                 
